# Supplementary material for: Proteomic and metabolic profile analysis of low-temperature storage responses in Ipomoea batata Lam. tuberous roots
Source: BMC Plant Biol. 2020 Sep 21;20:435. doi: 10.1186/s12870-020-02642-7 (PMC7507648; doi:10.1186/s12870-020-02642-7)
Supplement: Supplementary file 2 — Additional file 2. Protein description of DEPs in I. batata roots by > 1.5 fold. [file 12870_2020_2642_MOESM2_ESM.xlsx]

## Sheet: Diff distribution
Compared sample name	Up-regulated	Down-regulated
celsius4/celsius13	266	158

## Sheet: celsius4vscelsius13
Protein accession	Protein description	celsius4/celsius13 Ratio	Regulated Type	celsius4/celsius13 P value	MW [kDa]	Score	Coverage [%]	#Peptides	#PSMs	#Unique peptides	celsius4	celsius13
TRINITY_DN34940_c0_g8	Oxalate--CoA ligase OS=Arabidopsis thaliana GN=AAE3 PE=1 SV=1	9.273	Up	0.000819	13.445	94.083	22.8	2	4	2	1.938	0.209
TRINITY_DN29219_c1_g2	Unknown	8.154	Up	3.44e-15	23.484	70.522	38.2	7	18	7	1.908	0.234
TRINITY_DN25866_c0_g3	Osmotin-like protein TPM-1 (Fragment) OS=Solanum lycopersicum GN=TPM-1 PE=2 SV=1	7.775	Up	1.65e-05	23.875	15.905	12.8	2	3	2	1.897	0.244
TRINITY_DN34940_c0_g6	Oxalate--CoA ligase OS=Arabidopsis thaliana GN=AAE3 PE=1 SV=1	7.455	Up	0.000302	28.282	19.77	15.7	5	11	2	1.886	0.253
TRINITY_DN37040_c0_g1	Sucrose synthase OS=Solanum tuberosum PE=2 SV=1	7.188	Up	0.00262	14.45	23.623	30.7	4	6	2	1.876	0.261
TRINITY_DN22167_c0_g1	Trihelix transcription factor GT-3a OS=Arabidopsis thaliana GN=GT-3A PE=1 SV=1	6.941	Up	0.0006	33.375	9.4928	3.5	1	2	1	1.867	0.269
TRINITY_DN36286_c0_g1	Cytochrome P450 81D1 OS=Arabidopsis thaliana GN=CYP81D1 PE=2 SV=1	6.352	Up	1.62e-05	22.697	24.203	25.4	5	8	4	1.842	0.29
TRINITY_DN25171_c0_g2	S-adenosylmethionine synthase 2 OS=Nicotiana tabacum GN=SAMS2 PE=2 SV=1	6.026	Up	0.0158	42.763	39.144	20.5	8	14	3	1.826	0.303
TRINITY_DN34838_c0_g1	AAA-ATPase ASD, mitochondrial OS=Arabidopsis thaliana GN=AATP1 PE=1 SV=1	5.842	Up	2.11e-15	61.291	120.09	25.5	15	21	12	1.817	0.311
TRINITY_DN32286_c0_g1	Tropinone reductase homolog OS=Datura stramonium PE=2 SV=1	5.562	Up	2.63e-08	15.487	34.051	20	3	7	3	1.802	0.324
TRINITY_DN22467_c0_g1	Basic form of pathogenesis-related protein 1 OS=Nicotiana tabacum PE=3 SV=1	5.479	Up	0.000923	17.796	37.376	32.9	3	3	3	1.797	0.328
TRINITY_DN27808_c0_g2	Zeatin O-glucosyltransferase OS=Phaseolus lunatus GN=ZOG1 PE=2 SV=1	5.42	Up	8.88e-16	51.931	112.63	18	12	23	12	1.794	0.331
TRINITY_DN26226_c0_g2	Cationic peroxidase 2 OS=Arachis hypogaea GN=PNC2 PE=2 SV=1	5.34	Up	9.99e-07	20.393	51.491	20.2	5	9	5	1.789	0.335
TRINITY_DN36448_c2_g12	11-oxo-beta-amyrin 30-oxidase OS=Glycyrrhiza uralensis GN=CYP72A154 PE=1 SV=1	5.26	Up	0.000384	13.48	40.064	25.2	3	4	3	1.783	0.339
TRINITY_DN31996_c0_g1	Polyadenylate-binding protein RBP47 OS=Nicotiana plumbaginifolia GN=RBP47 PE=1 SV=1	5.244	Up	7.73e-05	41.764	12.873	4.8	2	2	2	1.783	0.34
TRINITY_DN24789_c0_g3	Tropinone reductase homolog OS=Datura stramonium PE=2 SV=1	5.187	Up	0.000279	28.564	24.798	18	5	8	4	1.779	0.343
TRINITY_DN29334_c0_g2	Unknown	5.184	Up	2.19e-06	20.469	70.548	25.3	6	9	5	1.778	0.343
TRINITY_DN33144_c0_g2	Glucan endo-1,3-beta-glucosidase, acidic isoform GI9 OS=Nicotiana tabacum GN=PR2 PE=1 SV=1	5.169	Up	0.00802	37.292	34.089	8.5	2	3	2	1.778	0.344
TRINITY_DN32465_c0_g1	Glucan endo-1,3-beta-glucosidase 13 OS=Arabidopsis thaliana GN=At5g56590 PE=1 SV=1	5.023	Up	4.54e-10	50.306	41.192	10.9	5	10	5	1.768	0.352
TRINITY_DN33276_c2_g1	Cytochrome P450 82C4 OS=Arabidopsis thaliana GN=CYP82C4 PE=2 SV=1	4.886	Up	6.91e-11	59.539	80.339	21	11	14	11	1.759	0.36
TRINITY_DN30026_c1_g4	Tropinone reductase homolog OS=Datura stramonium PE=2 SV=1	4.821	Up	1.36e-07	16.835	44.834	34.4	5	7	5	1.755	0.364
TRINITY_DN36635_c1_g5	8-hydroxygeraniol dehydrogenase OS=Catharanthus roseus GN=10HGO PE=1 SV=1	4.706	Up	2.07e-08	8.0899	39.071	55.6	5	9	4	1.746	0.371
TRINITY_DN34390_c0_g1	Glutathione S-transferase U9 OS=Arabidopsis thaliana GN=GSTU9 PE=2 SV=1	4.613	Up	6.29e-08	28.405	34.59	14.2	5	5	5	1.739	0.377
TRINITY_DN23695_c1_g2	Caffeoylshikimate esterase OS=Arabidopsis thaliana GN=CSE PE=1 SV=1	4.568	Up	1.59e-06	23.323	57.363	27.2	5	9	5	1.736	0.38
TRINITY_DN29442_c0_g2	S-adenosylmethionine synthase 2 OS=Catharanthus roseus GN=SAMS2 PE=1 SV=1	4.505	Up	4.65e-10	43.094	304.86	44	14	27	7	1.73	0.384
TRINITY_DN35836_c0_g4	Unknown	4.505	Up	0.00988	13.939	13.985	16.9	2	2	2	1.73	0.384
TRINITY_DN32712_c0_g3	Cytochrome P450 81E8 OS=Medicago truncatula GN=CYP81E8 PE=2 SV=1	4.36	Up	0.0163	38.955	13.521	7.8	2	2	2	1.718	0.394
TRINITY_DN27543_c0_g3	Late embryogenesis abundant protein ECP63 OS=Arabidopsis thaliana GN=ECP63 PE=2 SV=1	4.32	Up	1.77e-05	34.44	97.321	38.1	10	10	10	1.715	0.397
TRINITY_DN34535_c1_g2	Probable low-specificity L-threonine aldolase 1 OS=Arabidopsis thaliana GN=THA1 PE=1 SV=1	4.32	Up	1.67e-10	37.574	105.24	35	10	20	10	1.715	0.397
TRINITY_DN35504_c0_g1	Zeaxanthin epoxidase, chloroplastic OS=Oncidium hybrid cultivar GN=ZEP PE=2 SV=1	4.32	Up	0.0336	31.668	73.368	24.4	5	6	5	1.715	0.397
TRINITY_DN36448_c2_g10	Cytochrome P450 CYP72A219 OS=Panax ginseng PE=2 SV=1	4.291	Up	7.48e-11	36.408	135.84	40.7	15	21	12	1.712	0.399
TRINITY_DN21575_c0_g2	Scopoletin glucosyltransferase OS=Nicotiana tabacum GN=TOGT1 PE=1 SV=1	4.238	Up	0.0335	15.8	18.385	9.6	2	2	2	1.708	0.403
TRINITY_DN29618_c0_g2	Probable linoleate 9S-lipoxygenase 5 OS=Solanum tuberosum GN=LOX1.5 PE=2 SV=1	4.144	Up	3.54e-08	71.215	133.21	21.8	11	17	11	1.699	0.41
TRINITY_DN36280_c0_g2	Cytochrome P450 81D1 OS=Arabidopsis thaliana GN=CYP81D1 PE=2 SV=1	4.107	Up	0.00402	15.979	26.268	23.4	4	5	4	1.696	0.413
TRINITY_DN30265_c0_g1	Oxalate--CoA ligase OS=Arabidopsis thaliana GN=AAE3 PE=1 SV=1	4.031	Up	0.0035	44.579	33.859	10.5	5	9	3	1.689	0.419
TRINITY_DN35578_c0_g2	Sucrose synthase OS=Solanum tuberosum PE=3 SV=1	3.958	Up	1e-32	50.351	105.82	25.9	13	33	8	1.682	0.425
TRINITY_DN26130_c0_g1	Unknown	3.909	Up	1e-32	9.5909	124.74	76.5	11	23	10	1.677	0.429
TRINITY_DN35578_c0_g1	Sucrose synthase OS=Solanum tuberosum PE=2 SV=1	3.782	Up	1.14e-11	55.725	118.5	29	14	31	7	1.664	0.44
TRINITY_DN33570_c0_g1	Cell division cycle protein 48 homolog OS=Glycine max GN=CDC48 PE=2 SV=1	3.726	Up	3.01e-07	71.336	207.1	50.3	28	52	7	1.658	0.445
TRINITY_DN33411_c1_g1	Unknown	3.682	Up	1.34e-09	39.695	56.017	19.5	7	11	7	1.653	0.449
TRINITY_DN17430_c0_g2	8-hydroxygeraniol dehydrogenase OS=Catharanthus roseus GN=10HGO PE=1 SV=1	3.65	Up	1.79e-05	9.4555	27.746	47.1	5	9	3	1.65	0.452
TRINITY_DN35842_c0_g1	Allene oxide synthase 3 OS=Solanum lycopersicum GN=AOS3 PE=1 SV=1	3.65	Up	0.00186	34.265	43.639	16.3	5	8	5	1.65	0.452
TRINITY_DN31810_c0_g11	Caffeoyl-CoA O-methyltransferase OS=Vitis vinifera PE=2 SV=1	3.628	Up	0.000984	20.013	21.079	14	3	4	2	1.647	0.454
TRINITY_DN37276_c4_g6	Scopoletin glucosyltransferase OS=Nicotiana tabacum GN=TOGT1 PE=1 SV=1	3.607	Up	0.000503	39.551	76.8	18.4	6	7	5	1.645	0.456
TRINITY_DN29246_c0_g2	Anthocyanin 5-aromatic acyltransferase OS=Gentiana triflora PE=1 SV=1	3.526	Up	4.91e-09	52.142	40.901	8.5	5	6	4	1.636	0.464
TRINITY_DN37040_c0_g3	Sucrose synthase OS=Solanum tuberosum PE=3 SV=1	3.516	Up	0.000762	57.343	43.06	24.7	12	20	6	1.635	0.465
TRINITY_DN21719_c0_g1	Cationic peroxidase 2 OS=Arachis hypogaea GN=PNC2 PE=2 SV=1	3.475	Up	0.00296	34.937	20.264	8	3	4	3	1.63	0.469
TRINITY_DN37565_c1_g2	Phenylalanine ammonia-lyase OS=Ipomoea batatas PE=2 SV=1	3.445	Up	5.61e-09	76.013	122.91	17.9	11	12	9	1.626	0.472
TRINITY_DN36611_c1_g1	Cysteine-rich receptor-like protein kinase 10 OS=Arabidopsis thaliana GN=CRK10 PE=1 SV=3	3.438	Up	0.00984	18.981	28.931	20.5	3	4	3	1.626	0.473
TRINITY_DN35478_c0_g1	Scopoletin glucosyltransferase OS=Nicotiana tabacum GN=TOGT1 PE=1 SV=1	3.436	Up	1e-32	57.615	143.99	24.6	11	24	10	1.625	0.473
TRINITY_DN7691_c0_g2	Patatin-like protein 1 OS=Arabidopsis thaliana GN=PLP1 PE=1 SV=2	3.405	Up	0.0423	18.783	14.586	16	2	2	2	1.621	0.476
TRINITY_DN35988_c0_g2	Scopoletin glucosyltransferase OS=Nicotiana tabacum GN=TOGT1 PE=1 SV=1	3.342	Up	2.13e-09	54.162	114.53	16.1	7	11	7	1.614	0.483
TRINITY_DN36742_c1_g5	Zeaxanthin epoxidase, chloroplastic OS=Oncidium hybrid cultivar GN=ZEP PE=2 SV=1	3.34	Up	0.00218	33.749	43.055	18.4	5	5	5	1.613	0.483
TRINITY_DN22178_c0_g1	Cysteine proteinase inhibitor 2 OS=Arabidopsis thaliana GN=CYS2 PE=2 SV=2	3.311	Up	2.8e-12	14.431	31.61	25.6	5	11	5	1.609	0.486
TRINITY_DN37462_c0_g2	Tropinone reductase 2 OS=Datura stramonium GN=TR2 PE=1 SV=1	3.302	Up	0.0262	23.623	21.161	21.9	5	9	3	1.608	0.487
TRINITY_DN31218_c5_g2	8-hydroxygeraniol dehydrogenase OS=Catharanthus roseus GN=10HGO PE=1 SV=1	3.293	Up	7.56e-05	8.123	25.533	31.9	4	7	4	1.607	0.488
TRINITY_DN35298_c0_g1	Probable linoleate 9S-lipoxygenase 5 OS=Solanum tuberosum GN=LOX1.5 PE=2 SV=1	3.284	Up	1.29e-12	18.864	58.323	30.6	4	7	4	1.606	0.489
TRINITY_DN26120_c0_g1	Cytochrome P450 CYP736A12 OS=Panax ginseng PE=2 SV=1	3.276	Up	5.98e-05	56.568	17.341	6.1	3	3	3	1.605	0.49
TRINITY_DN32643_c0_g1	Hydroquinone glucosyltransferase OS=Rauvolfia serpentina GN=AS PE=1 SV=1	3.273	Up	9.54e-11	53.651	61.98	15.6	6	15	6	1.604	0.49
TRINITY_DN33221_c0_g1	Unknown	3.203	Up	5.96e-08	51.298	42.986	14.2	5	7	4	1.595	0.498
TRINITY_DN16642_c0_g1	Inhibitor of trypsin and hageman factor OS=Cucurbita maxima PE=1 SV=1	3.116	Up	8.25e-05	7.938	60.489	37.1	2	6	2	1.583	0.508
TRINITY_DN21286_c0_g2	Peroxidase 4 OS=Vitis vinifera GN=GSVIVT00023967001 PE=1 SV=1	3.1	Up	1e-32	35.983	109.73	37.6	10	22	10	1.581	0.51
TRINITY_DN27167_c0_g1	3'-N-debenzoyl-2'-deoxytaxol N-benzoyltransferase OS=Taxus canadensis GN=TAX10 PE=1 SV=1	3.068	Up	4.65e-07	49.69	44.766	12.8	7	10	7	1.577	0.514
TRINITY_DN30150_c2_g4	8-hydroxygeraniol dehydrogenase OS=Catharanthus roseus GN=10HGO PE=1 SV=1	2.994	Up	1.73e-07	10.252	20.308	24	2	8	2	1.566	0.523
TRINITY_DN32127_c0_g1	Cytochrome P450 CYP736A12 OS=Panax ginseng PE=2 SV=1	2.992	Up	0.0137	57.457	24.021	9.9	4	4	4	1.565	0.523
TRINITY_DN34718_c0_g5	Peroxidase 72 OS=Arabidopsis thaliana GN=PER72 PE=1 SV=1	2.985	Up	0.00468	36.791	25.861	11	4	6	4	1.564	0.524
TRINITY_DN36448_c2_g4	Cytochrome P450 CYP72A219 OS=Panax ginseng PE=2 SV=1	2.985	Up	0.0197	18.194	15.198	11.5	2	2	2	1.564	0.524
TRINITY_DN37601_c1_g2	Zeaxanthin epoxidase, chloroplastic OS=Arabidopsis thaliana GN=ZEP PE=1 SV=1	2.923	Up	0.000143	45.964	31.701	11.9	5	6	5	1.555	0.532
TRINITY_DN23053_c0_g2	Metal tolerance protein A2 OS=Arabidopsis thaliana GN=MTPA2 PE=2 SV=2	2.901	Up	2.44e-05	45.032	29.071	10.5	4	5	2	1.552	0.535
TRINITY_DN15932_c0_g2	Inhibitor of trypsin and hageman factor OS=Cucurbita maxima PE=1 SV=1	2.892	Up	6.41e-07	7.5897	17.575	31.4	2	4	2	1.55	0.536
TRINITY_DN24813_c2_g6	Unknown	2.885	Up	3.06e-11	11.349	35.58	50.9	5	9	5	1.549	0.537
TRINITY_DN29962_c0_g3	Vesicle-associated protein 1-3 OS=Arabidopsis thaliana GN=PVA13 PE=2 SV=1	2.885	Up	0.00056	15.108	33.571	36.2	5	5	5	1.549	0.537
TRINITY_DN35326_c0_g1	Unknown	2.885	Up	5.66e-07	19.602	57.945	42.4	5	8	5	1.549	0.537
TRINITY_DN37276_c4_g1	Scopoletin glucosyltransferase OS=Nicotiana tabacum GN=TOGT1 PE=1 SV=1	2.87	Up	0.00134	11.217	7.6874	27	4	7	1	1.547	0.539
TRINITY_DN34428_c0_g1	Pyridoxal 5'-phosphate synthase subunit PDX1.3 OS=Arabidopsis thaliana GN=PDX13 PE=1 SV=2	2.831	Up	6.04e-05	12.424	23.98	54.6	7	20	2	1.54	0.544
TRINITY_DN25706_c0_g3	Unknown	2.826	Up	0.0148	2.5279	10.599	54.2	1	3	1	1.54	0.545
TRINITY_DN30549_c0_g2	Alcohol dehydrogenase-like 1 OS=Arabidopsis thaliana GN=At1g22430 PE=2 SV=1	2.824	Up	3.83e-05	40.994	42.489	17	6	8	6	1.539	0.545
TRINITY_DN36280_c1_g1	Cytochrome P450 81E8 OS=Medicago truncatula GN=CYP81E8 PE=2 SV=1	2.76	Up	4.47e-07	39.629	92.082	25.1	9	11	8	1.529	0.554
TRINITY_DN29523_c1_g6	Methylecgonone reductase OS=Erythroxylum coca PE=1 SV=1	2.746	Up	0.00238	18.843	36.857	34.5	5	7	4	1.527	0.556
TRINITY_DN24543_c0_g1	Probable WRKY transcription factor 7 OS=Arabidopsis thaliana GN=WRKY7 PE=2 SV=1	2.709	Up	0.0161	28.218	11.308	8.2	2	2	2	1.52	0.561
TRINITY_DN29006_c0_g1	Unknown	2.709	Up	0.00102	55.353	28.359	9.4	4	5	4	1.52	0.561
TRINITY_DN20669_c0_g1	7-deoxyloganetin glucosyltransferase OS=Gardenia jasminoides GN=UGT85A24 PE=1 SV=1	2.691	Up	2.12e-06	33.02	65.217	17.7	4	7	4	1.518	0.564
TRINITY_DN27635_c0_g1	Probable isoaspartyl peptidase/L-asparaginase 2 OS=Arabidopsis thaliana GN=At3g16150 PE=2 SV=2	2.683	Up	0.0145	34.253	17.476	7.1	2	3	2	1.516	0.565
TRINITY_DN24417_c0_g1	Senescence-associated protein 13 OS=Arabidopsis thaliana GN=SAG13 PE=1 SV=1	2.675	Up	1.43e-10	28.942	60.112	27	9	13	7	1.514	0.566
TRINITY_DN26027_c1_g1	Unknown	2.662	Up	9.65e-05	36.667	53.051	19.3	6	7	6	1.512	0.568
TRINITY_DN25672_c1_g8	Unknown	2.656	Up	3.98e-09	17.855	118.72	45.5	7	10	6	1.511	0.569
TRINITY_DN37246_c0_g3	Probable clathrin assembly protein At4g32285 OS=Arabidopsis thaliana GN=At4g32285 PE=1 SV=2	2.622	Up	0.000399	68.93	34.718	8.8	5	5	5	1.505	0.574
TRINITY_DN34420_c1_g1	Unknown	2.557	Up	0.00386	50.242	53.124	7.2	2	2	2	1.493	0.584
TRINITY_DN29334_c0_g4	Unknown	2.532	Up	0.0484	10.326	58.225	26.1	2	3	2	1.489	0.588
TRINITY_DN32815_c1_g1	Probable pyridoxal 5'-phosphate synthase subunit PDX1 OS=Hevea brasiliensis GN=PDX1 PE=2 SV=1	2.513	Up	0.00814	25.393	23.494	29.6	9	26	2	1.485	0.591
TRINITY_DN20311_c0_g1	Chaperone protein dnaJ 49 OS=Arabidopsis thaliana GN=ATJ49 PE=2 SV=2	2.499	Up	0.0173	41.046	26.94	9.3	3	3	3	1.482	0.593
TRINITY_DN25866_c1_g1	Osmotin-like protein OSML81 OS=Solanum commersonii PE=2 SV=1	2.458	Up	0.000444	23.847	71.972	36.3	4	8	3	1.475	0.6
TRINITY_DN36098_c0_g1	NADPH--cytochrome P450 reductase OS=Catharanthus roseus GN=CPR PE=2 SV=1	2.457	Up	1.95e-06	78.562	65.173	8.5	5	6	4	1.474	0.6
TRINITY_DN25866_c1_g2	Osmotin-like protein OSML81 OS=Solanum commersonii PE=2 SV=1	2.428	Up	0.00634	25.215	97.73	18.9	3	8	2	1.469	0.605
TRINITY_DN34873_c0_g3	Cinnamate beta-D-glucosyltransferase OS=Fragaria ananassa GN=GT2 PE=1 SV=1	2.428	Up	0.00254	40.811	47.011	6.5	2	5	2	1.469	0.605
TRINITY_DN31276_c0_g1	DnaJ protein homolog ANJ1 OS=Atriplex nummularia PE=2 SV=1	2.426	Up	1.61e-05	31.722	19.973	22.3	7	14	1	1.468	0.605
TRINITY_DN29302_c0_g1	Crocetin glucosyltransferase, chloroplastic OS=Gardenia jasminoides GN=UGT75L6 PE=1 SV=1	2.421	Up	2.13e-05	51.953	43.949	8.2	3	4	3	1.467	0.606
TRINITY_DN36632_c0_g1	Bifunctional L-3-cyanoalanine synthase/cysteine synthase 1, mitochondrial OS=Solanum tuberosum GN=PCAS-1 PE=1 SV=1	2.391	Up	2.28e-06	26.633	53.262	30.8	7	13	7	1.461	0.611
TRINITY_DN30300_c0_g1	Probable carboxylesterase 17 OS=Arabidopsis thaliana GN=CXE17 PE=2 SV=1	2.373	Up	5.07e-14	38.192	138.52	36.6	11	16	11	1.457	0.614
TRINITY_DN23298_c0_g1	Unknown	2.367	Up	0.0366	9.438	16.528	24.4	2	3	2	1.456	0.615
TRINITY_DN30242_c0_g1	Unknown	2.362	Up	7.81e-10	118	81.324	9.8	10	11	10	1.455	0.616
TRINITY_DN30832_c0_g4	Methionine gamma-lyase OS=Arabidopsis thaliana GN=MGL PE=1 SV=1	2.362	Up	0.0424	20.276	16.016	15.3	2	3	2	1.455	0.616
TRINITY_DN24245_c1_g1	S-adenosylmethionine synthase 3 OS=Petunia hybrida GN=SAM3 PE=2 SV=1	2.328	Up	0.00124	43.372	34.168	21.9	9	17	2	1.448	0.622
TRINITY_DN31334_c0_g1	26S protease regulatory subunit S10B homolog B OS=Arabidopsis thaliana GN=RPT4B PE=1 SV=1	2.316	Up	0.000484	65.31	56.627	12.4	8	8	8	1.445	0.624
TRINITY_DN32755_c0_g1	Translation factor GUF1 homolog, chloroplastic OS=Vitis vinifera GN=VITISV_013255 PE=3 SV=1	2.295	Up	0.000938	47.742	43.752	9.1	4	4	4	1.441	0.628
TRINITY_DN33178_c0_g6	Unknown	2.274	Up	0.00462	15.017	12.776	17.6	2	2	2	1.437	0.632
TRINITY_DN33549_c1_g1	DEAD-box ATP-dependent RNA helicase 7 OS=Arabidopsis thaliana GN=RH7 PE=1 SV=2	2.241	Up	0.00086	52.135	33.621	10.3	4	4	4	1.43	0.638
TRINITY_DN26532_c0_g1	Heme-binding-like protein At3g10130, chloroplastic OS=Arabidopsis thaliana GN=At3g10130 PE=2 SV=1	2.235	Up	4.23e-14	22.126	76.106	42.8	8	16	8	1.428	0.639
TRINITY_DN28393_c0_g1	BAHD acyltransferase DCR OS=Arabidopsis thaliana GN=DCR PE=2 SV=1	2.208	Up	0.00166	50.696	36.451	8.8	4	5	4	1.422	0.644
TRINITY_DN36167_c0_g1	ABC transporter G family member 36 OS=Arabidopsis thaliana GN=ABCG36 PE=1 SV=1	2.192	Up	0.011	169.43	19.884	4.1	6	8	3	1.418	0.647
TRINITY_DN33469_c0_g1	Heat shock 70 kDa protein, mitochondrial OS=Phaseolus vulgaris PE=2 SV=1	2.172	Up	1e-32	75.097	323.31	34.7	23	46	22	1.414	0.651
TRINITY_DN36583_c1_g2	DEAD-box ATP-dependent RNA helicase 53 OS=Arabidopsis thaliana GN=RH53 PE=2 SV=1	2.162	Up	0.017	39.781	34.976	15.5	5	11	4	1.412	0.653
TRINITY_DN26822_c0_g1	DNA repair protein XRCC4 OS=Arabidopsis thaliana GN=XRCC4 PE=1 SV=2	2.156	Up	0.000722	30.454	15.132	7.5	2	2	2	1.41	0.654
TRINITY_DN31062_c0_g2	Unknown	2.135	Up	0.0249	25.278	30.84	20.7	4	4	4	1.405	0.658
TRINITY_DN36676_c1_g3	Internal alternative NAD(P)H-ubiquinone oxidoreductase A1, mitochondrial OS=Arabidopsis thaliana GN=NDA1 PE=2 SV=1	2.131	Up	0.00146	32.461	15.328	8.1	2	3	2	1.404	0.659
TRINITY_DN28284_c1_g2	Eukaryotic peptide chain release factor subunit 1-3 OS=Arabidopsis thaliana GN=ERF1-3 PE=1 SV=1	2.105	Up	1.16e-07	49.051	68.566	20.4	8	11	4	1.398	0.664
TRINITY_DN4418_c0_g1	DnaJ protein homolog OS=Cucumis sativus GN=DNAJ1 PE=2 SV=1	2.09	Up	0.00068	46.438	24.596	12.9	6	8	4	1.394	0.667
TRINITY_DN37520_c2_g1	Glutamate synthase 1 [NADH], chloroplastic OS=Arabidopsis thaliana GN=GLT1 PE=1 SV=2	2.081	Up	1e-32	241.73	194.43	13.2	25	37	25	1.392	0.669
TRINITY_DN38027_c1_g2	Protein NBR1 homolog OS=Arabidopsis thaliana GN=NBR1 PE=1 SV=1	2.081	Up	1.92e-08	79.688	71.257	16.8	9	15	9	1.392	0.669
TRINITY_DN29334_c0_g3	Unknown	2.076	Up	0.000482	8.7669	13.431	26	2	4	2	1.391	0.67
TRINITY_DN29495_c0_g1	Ferrochelatase-2, chloroplastic OS=Cucumis sativus GN=HEMH PE=2 SV=1	2.076	Up	1.62e-05	54.509	51.641	10.6	6	9	6	1.391	0.67
TRINITY_DN11376_c0_g1	Glycine-rich RNA-binding protein OS=Daucus carota PE=2 SV=1	2.072	Up	0.0073	11.552	7.433	17.3	2	7	1	1.39	0.671
TRINITY_DN9618_c0_g1	Patatin-like protein 4 OS=Arabidopsis thaliana GN=PLP4 PE=3 SV=1	2.062	Up	0.000884	13.567	30.668	32.3	3	5	2	1.388	0.673
TRINITY_DN32162_c1_g1	4-coumarate--CoA ligase 1 OS=Nicotiana tabacum GN=4CL1 PE=2 SV=1	2.061	Up	1.11e-16	40.491	113.85	29.8	11	18	11	1.387	0.673
TRINITY_DN27506_c2_g1	Bifunctional dTDP-4-dehydrorhamnose 3,5-epimerase/dTDP-4-dehydrorhamnose reductase OS=Arabidopsis thaliana GN=NRS/ER PE=1 SV=1	2.058	Up	2e-06	15.387	16.591	21.8	3	6	2	1.387	0.674
TRINITY_DN27500_c1_g3	UDP-glucose 6-dehydrogenase 3 OS=Arabidopsis thaliana GN=UGD3 PE=1 SV=1	2.034	Up	0.000784	53.005	82	35.6	13	23	4	1.381	0.679
TRINITY_DN35800_c0_g1	RGG repeats nuclear RNA binding protein A (Fragment) OS=Nicotiana tabacum GN=RggA PE=2 SV=1	2.028	Up	7.16e-08	14.338	18.68	14.7	3	5	3	1.379	0.68
TRINITY_DN21164_c0_g1	Endochitinase 1 OS=Theobroma cacao GN=CHIA1 PE=2 SV=1	2.023	Up	0.000362	14.591	39.88	10.1	1	3	1	1.378	0.681
TRINITY_DN25665_c0_g1	Trifunctional UDP-glucose 4,6-dehydratase/UDP-4-keto-6-deoxy-D-glucose 3,5-epimerase/UDP-4-keto-L-rhamnose-reductase RHM1 OS=Arabidopsis thaliana GN=RHM1 PE=1 SV=1	2.023	Up	1e-32	75.863	158.84	26.3	17	25	15	1.378	0.681
TRINITY_DN23581_c0_g1	Short-chain type dehydrogenase/reductase OS=Picea abies PE=2 SV=1	2.019	Up	0.00312	28.156	13.829	10.7	3	4	2	1.377	0.682
TRINITY_DN37765_c1_g3	Alpha-amylase OS=Vigna mungo GN=AMY1.1 PE=2 SV=1	2.015	Up	9.83e-12	14.162	37.136	30.5	4	8	4	1.376	0.683
TRINITY_DN33444_c0_g1	Elongation factor G-1, mitochondrial OS=Arabidopsis thaliana GN=MEFG1 PE=1 SV=1	1.996	Up	1.39e-08	54.418	36.033	8.9	3	7	3	1.371	0.687
TRINITY_DN37703_c4_g1	Unknown	1.983	Up	0.00508	40.736	69.546	11	3	3	3	1.368	0.69
TRINITY_DN22985_c0_g2	Protein SPIRAL1-like 1 OS=Arabidopsis thaliana GN=SP1L1 PE=2 SV=1	1.973	Up	0.0215	11.622	34.329	36.4	3	4	3	1.365	0.692
TRINITY_DN31696_c0_g1	Shewanella-like protein phosphatase 2 OS=Arabidopsis thaliana GN=SLP2 PE=1 SV=1	1.964	Up	0.00602	41.896	19.637	7.9	3	4	3	1.363	0.694
TRINITY_DN33077_c3_g1	Dynamin-related protein 4C OS=Arabidopsis thaliana GN=DRP4C PE=2 SV=1	1.964	Up	1e-32	73.83	282.93	36.5	23	38	23	1.363	0.694
TRINITY_DN29207_c0_g1	Glutamate dehydrogenase B OS=Nicotiana plumbaginifolia GN=GDHB PE=2 SV=1	1.954	Up	0.000222	44.504	30.811	9	3	4	2	1.36	0.696
TRINITY_DN31759_c0_g2	Unknown	1.951	Up	0.000878	11.315	36.564	11.9	1	2	1	1.36	0.697
TRINITY_DN24008_c0_g1	AAA-ATPase ASD, mitochondrial OS=Arabidopsis thaliana GN=AATP1 PE=1 SV=1	1.941	Up	1.82e-05	37.699	42.656	19.7	7	8	6	1.357	0.699
TRINITY_DN32270_c0_g1	Vacuolar-sorting receptor 3 OS=Arabidopsis thaliana GN=VSR3 PE=2 SV=1	1.941	Up	0.0164	54.258	36.091	14.3	6	10	2	1.357	0.699
TRINITY_DN21835_c0_g1	ABC transporter G family member 39 OS=Arabidopsis thaliana GN=ABCG39 PE=3 SV=1	1.923	Up	4.58e-06	115.89	15.791	2.2	3	7	2	1.352	0.703
TRINITY_DN29707_c1_g1	Mitogen-activated protein kinase 9 OS=Arabidopsis thaliana GN=MPK9 PE=2 SV=2	1.919	Up	1.28e-06	66.524	70.245	10.3	6	7	6	1.351	0.704
TRINITY_DN36326_c0_g4	Serine carboxypeptidase-like 49 OS=Arabidopsis thaliana GN=SCPL49 PE=2 SV=2	1.915	Up	0.000199	37.976	41.32	12.4	5	7	5	1.35	0.705
TRINITY_DN29505_c0_g1	Arogenate dehydratase/prephenate dehydratase 6, chloroplastic OS=Arabidopsis thaliana GN=ADT6 PE=1 SV=1	1.907	Up	1.2e-06	47.713	127.18	21	6	8	5	1.348	0.707
TRINITY_DN30207_c1_g4	Copper chaperone for superoxide dismutase, chloroplastic/cytosolic OS=Arabidopsis thaliana GN=CCS PE=1 SV=1	1.907	Up	4.33e-06	18.9	41.289	35.8	6	8	6	1.348	0.707
TRINITY_DN37707_c1_g2	Auxin-induced protein PCNT115 OS=Nicotiana tabacum PE=2 SV=1	1.893	Up	3.14e-11	20.068	174.97	62.1	13	34	9	1.344	0.71
TRINITY_DN20610_c0_g1	Hydroxymethylglutaryl-CoA synthase OS=Arabidopsis thaliana GN=HMGS PE=1 SV=2	1.892	Up	0.00422	21.751	30.184	47.7	9	18	3	1.343	0.71
TRINITY_DN31276_c1_g1	DnaJ protein homolog 2 OS=Allium porrum GN=LDJ2 PE=2 SV=1	1.883	Up	0.00124	37.525	95.773	32.9	10	17	6	1.341	0.712
TRINITY_DN26533_c0_g1	Fimbrin-1 OS=Arabidopsis thaliana GN=FIM1 PE=1 SV=2	1.871	Up	0.00164	35.565	30.21	13.2	3	4	3	1.338	0.715
TRINITY_DN32422_c0_g1	Eukaryotic translation initiation factor isoform 4G-1 OS=Arabidopsis thaliana GN=EIF(ISO)4G1 PE=1 SV=1	1.871	Up	1.76e-05	43.631	60.317	23.1	7	9	7	1.338	0.715
TRINITY_DN23466_c1_g2	Phospho-2-dehydro-3-deoxyheptonate aldolase 2, chloroplastic OS=Solanum lycopersicum PE=2 SV=1	1.867	Up	1.6e-07	59.408	165.35	32	15	37	6	1.337	0.716
TRINITY_DN26799_c0_g1	Pyruvate decarboxylase 4 OS=Arabidopsis thaliana GN=PDC4 PE=2 SV=1	1.85	Up	3.81e-07	65.246	58.77	24.2	13	20	9	1.332	0.72
TRINITY_DN35616_c0_g1	Flavin-containing monooxygenase FMO GS-OX-like 3 OS=Arabidopsis thaliana GN=At1g62620 PE=2 SV=2	1.846	Up	0.00274	39.972	19.622	8.2	3	4	3	1.331	0.721
TRINITY_DN33658_c0_g1	Zeatin O-glucosyltransferase OS=Phaseolus lunatus GN=ZOG1 PE=2 SV=1	1.845	Up	0.0403	51.919	18.925	6.9	3	3	3	1.33	0.721
TRINITY_DN27443_c0_g1	Unknown	1.838	Up	0.00175	57.081	27.744	6.7	4	5	4	1.329	0.723
TRINITY_DN27295_c1_g5	Unknown	1.837	Up	1.62e-13	34.89	79.212	27.8	8	19	8	1.328	0.723
TRINITY_DN36099_c2_g2	Probable carboxylesterase 120 OS=Arabidopsis thaliana GN=CXE20 PE=2 SV=1	1.837	Up	0.00524	17.761	36.403	25	3	3	3	1.328	0.723
TRINITY_DN22776_c0_g3	RGG repeats nuclear RNA binding protein B OS=Arabidopsis thaliana GN=RGGB PE=1 SV=1	1.829	Up	6.19e-05	17.742	17.921	28.4	3	5	3	1.326	0.725
TRINITY_DN32491_c0_g1	DNA replication licensing factor MCM4 OS=Arabidopsis thaliana GN=MCM4 PE=1 SV=1	1.829	Up	0.00012	93.163	46.004	6.2	5	7	5	1.326	0.725
TRINITY_DN32476_c0_g1	Cytochrome b561 and DOMON domain-containing protein At5g47530 OS=Arabidopsis thaliana GN=At5g47530 PE=2 SV=1	1.825	Up	0.0135	41.977	24.711	8.7	2	3	2	1.325	0.726
TRINITY_DN37540_c0_g1	Unknown	1.825	Up	9.4e-14	134.61	117.25	10.8	11	12	11	1.325	0.726
TRINITY_DN35594_c0_g1	La-related protein 1C OS=Arabidopsis thaliana GN=LARP1C PE=1 SV=1	1.82	Up	0.000337	35.022	14.681	6.3	2	3	2	1.323	0.727
TRINITY_DN21495_c0_g1	DNA replication licensing factor MCM6 OS=Arabidopsis thaliana GN=MCM6 PE=1 SV=1	1.817	Up	0.002	93.497	40.241	7.6	7	8	7	1.323	0.728
TRINITY_DN21328_c0_g1	Protein transport protein Sec61 subunit beta OS=Arabidopsis thaliana GN=At2g45070 PE=1 SV=1	1.812	Up	3.95e-07	8.61	10.524	12.9	1	9	1	1.321	0.729
TRINITY_DN30056_c0_g1	Unknown	1.806	Up	0.0298	15.172	52.105	25.6	3	3	3	1.32	0.731
TRINITY_DN28135_c0_g1	Eukaryotic translation initiation factor 4B3 OS=Arabidopsis thaliana GN=EIF4B3 PE=1 SV=1	1.797	Up	1.94e-06	29.831	59.922	33.6	8	9	8	1.317	0.733
TRINITY_DN24454_c0_g1	Eukaryotic translation initiation factor 4B3 OS=Arabidopsis thaliana GN=EIF4B3 PE=1 SV=1	1.795	Up	3.79e-05	41.027	74.531	25	10	12	10	1.316	0.733
TRINITY_DN36549_c0_g3	NF-X1-type zinc finger protein NFXL1 OS=Arabidopsis thaliana GN=NFXL1 PE=2 SV=1	1.784	Up	3.01e-11	122.19	106.85	14.4	13	14	13	1.313	0.736
TRINITY_DN25263_c0_g1	Protein SGT1 homolog A OS=Arabidopsis thaliana GN=SGT1A PE=1 SV=1	1.78	Up	4.11e-07	32.649	49.834	17.1	5	9	5	1.312	0.737
TRINITY_DN26716_c0_g1	12-oxophytodienoate reductase 1 OS=Solanum lycopersicum GN=OPR1 PE=1 SV=1	1.78	Up	0.0195	42.135	24.837	8.2	4	5	4	1.312	0.737
TRINITY_DN30421_c0_g2	Dynamin-related protein 3A OS=Arabidopsis thaliana GN=DRP3A PE=1 SV=2	1.775	Up	1.68e-05	43.955	81.543	26.1	11	14	11	1.31	0.738
TRINITY_DN34922_c0_g2	Unknown	1.773	Up	5.73e-05	62.869	38.369	5.4	2	3	2	1.31	0.739
TRINITY_DN27472_c0_g1	Syntaxin-52 OS=Arabidopsis thaliana GN=SYP52 PE=1 SV=1	1.771	Up	0.0177	9.0152	6.3484	13.9	1	2	1	1.309	0.739
TRINITY_DN17435_c0_g1	Unknown	1.769	Up	2.09e-05	32.857	9.1479	4.4	1	2	1	1.309	0.74
TRINITY_DN19801_c0_g1	Lachrymatory-factor synthase OS=Allium cepa GN=LFS PE=1 SV=1	1.764	Up	6.65e-09	18.427	38.696	24.6	4	11	4	1.307	0.741
TRINITY_DN27073_c0_g4	Unknown	1.764	Up	0.0252	6.0791	39.94	60	3	4	2	1.307	0.741
TRINITY_DN20875_c0_g1	Binding partner of ACD11 1 OS=Arabidopsis thaliana GN=BPA1 PE=1 SV=1	1.76	Up	2.44e-06	22.891	30.126	18.9	4	4	4	1.306	0.742
TRINITY_DN27144_c0_g1	Probable prolyl 4-hydroxylase 9 OS=Arabidopsis thaliana GN=P4H9 PE=2 SV=1	1.748	Up	0.00512	26.197	11.891	5.2	2	3	2	1.302	0.745
TRINITY_DN30872_c0_g1	ADP-ribosylation factor GTPase-activating protein AGD7 OS=Arabidopsis thaliana GN=AGD7 PE=1 SV=1	1.745	Up	1.62e-05	32.474	34.907	20.5	6	6	6	1.302	0.746
TRINITY_DN23387_c2_g1	Putative vesicle-associated membrane protein 726 OS=Arabidopsis thaliana GN=VAMP726 PE=2 SV=2	1.744	Up	0.000242	21.371	44.053	32.4	7	12	4	1.301	0.746
TRINITY_DN26018_c1_g1	Unknown	1.735	Up	0.00108	19.428	77.812	15.9	2	7	2	1.298	0.748
TRINITY_DN30722_c0_g5	Unknown	1.729	Up	0.013	41.511	11.859	4.9	2	2	2	1.297	0.75
TRINITY_DN28235_c0_g1	Unknown	1.726	Up	0.00362	39.66	20.56	6.3	3	4	3	1.296	0.751
TRINITY_DN34552_c0_g1	Calcium-transporting ATPase 4, endoplasmic reticulum-type OS=Arabidopsis thaliana GN=ECA4 PE=2 SV=2	1.724	Up	1e-32	89.198	323.31	34.9	26	41	26	1.295	0.751
TRINITY_DN25691_c0_g2	Acidic endochitinase OS=Nicotiana tabacum PE=1 SV=1	1.717	Up	7.73e-05	30.609	15.608	6.6	2	2	2	1.293	0.753
TRINITY_DN27181_c0_g1	Probable fructokinase-7 OS=Arabidopsis thaliana GN=At5g51830 PE=1 SV=1	1.717	Up	0.000243	37.372	29.602	11.3	4	4	4	1.293	0.753
TRINITY_DN33335_c2_g2	GBF-interacting protein 1 OS=Arabidopsis thaliana GN=GIP1 PE=1 SV=1	1.714	Up	0.0111	49.757	18.248	2.6	2	4	2	1.292	0.754
TRINITY_DN34867_c0_g4	AAA-ATPase At3g28510 OS=Arabidopsis thaliana GN=At3g28510 PE=2 SV=1	1.714	Up	0.0127	22.306	20.125	13.4	2	3	2	1.292	0.754
TRINITY_DN37238_c2_g3	3-phosphoshikimate 1-carboxyvinyltransferase, chloroplastic OS=Arabidopsis thaliana GN=At2g45300 PE=2 SV=3	1.714	Up	0.0052	17.108	85.295	40.2	5	11	1	1.292	0.754
TRINITY_DN31177_c0_g1	Inositol phosphorylceramide glucuronosyltransferase 1 OS=Arabidopsis thaliana GN=IPUT1 PE=1 SV=1	1.705	Up	3.19e-08	60.841	54.901	10.9	5	6	5	1.289	0.756
TRINITY_DN35831_c0_g1	Serine/threonine receptor-like kinase NFP OS=Medicago truncatula GN=NFP PE=1 SV=1	1.705	Up	0.00162	70.853	29.294	6.8	5	6	5	1.289	0.756
TRINITY_DN34459_c0_g1	Glucan endo-1,3-beta-D-glucosidase OS=Olea europaea GN=OLE9 PE=1 SV=1	1.694	Up	9.69e-05	31.927	12.402	6.3	2	2	2	1.286	0.759
TRINITY_DN29196_c0_g1	Cytochrome P450 98A3 OS=Arabidopsis thaliana GN=CYP98A3 PE=1 SV=1	1.691	Up	3.74e-13	58.017	122.29	33	15	23	15	1.285	0.76
TRINITY_DN24191_c0_g1	Scarecrow-like protein 14 OS=Arabidopsis thaliana GN=SCL14 PE=2 SV=2	1.687	Up	9.37e-07	72.063	61.245	13.2	6	8	6	1.284	0.761
TRINITY_DN35058_c0_g1	Uncharacterized acetyltransferase At3g50280 OS=Arabidopsis thaliana GN=At3g50280 PE=3 SV=1	1.687	Up	0.00906	31.604	40.356	24.2	5	6	5	1.284	0.761
TRINITY_DN27113_c0_g1	Unknown	1.671	Up	6.09e-05	5.1581	7.3361	25.6	1	3	1	1.278	0.765
TRINITY_DN35496_c1_g3	Shikimate O-hydroxycinnamoyltransferase OS=Nicotiana tabacum GN=HST PE=1 SV=1	1.671	Up	1e-32	47.929	172.15	28.5	12	24	12	1.278	0.765
TRINITY_DN31962_c1_g3	DNA replication licensing factor MCM5 OS=Arabidopsis thaliana GN=MCM5 PE=1 SV=1	1.668	Up	0.00128	53.034	32.403	11	4	6	4	1.278	0.766
TRINITY_DN35088_c1_g5	Acyl-CoA-binding domain-containing protein 4 OS=Arabidopsis thaliana GN=ACBP4 PE=1 SV=1	1.667	Up	3.73e-05	19.538	37.225	20.6	3	4	3	1.277	0.766
TRINITY_DN36448_c0_g1	Unknown	1.667	Up	0.000222	5.4895	6.8159	32.6	1	2	1	1.277	0.766
TRINITY_DN37187_c0_g6	2-hydroxyacyl-CoA lyase OS=Arabidopsis thaliana GN=HACL PE=1 SV=1	1.667	Up	2.28e-09	26.014	91.903	50	10	17	9	1.277	0.766
TRINITY_DN28321_c0_g1	Unknown	1.665	Up	0.0336	13.438	22.299	29.3	3	3	3	1.277	0.767
TRINITY_DN19573_c0_g1	Universal stress protein PHOS32 OS=Arabidopsis thaliana GN=PHOS32 PE=1 SV=1	1.664	Up	0.000763	16.634	12.391	25.2	6	13	2	1.276	0.767
TRINITY_DN26818_c0_g7	UBP1-associated proteins 1C OS=Arabidopsis thaliana GN=UBA1C PE=3 SV=2	1.664	Up	0.000218	23.819	27.139	17.7	4	4	4	1.276	0.767
TRINITY_DN37689_c0_g2	Pleiotropic drug resistance protein 1 OS=Nicotiana tabacum GN=PDR1 PE=2 SV=1	1.664	Up	1e-32	119.33	206.74	22.4	26	52	16	1.276	0.767
TRINITY_DN29797_c2_g3	Perakine reductase OS=Rauvolfia serpentina GN=PR PE=1 SV=1	1.661	Up	1.84e-05	24.787	56.148	22	7	16	1	1.276	0.768
TRINITY_DN27856_c0_g1	Oxysterol-binding protein-related protein 3C OS=Arabidopsis thaliana GN=ORP3C PE=2 SV=1	1.655	Up	2.78e-07	30.71	111.76	35.4	7	13	6	1.273	0.769
TRINITY_DN25054_c0_g1	DEAD-box ATP-dependent RNA helicase 51 OS=Arabidopsis thaliana GN=RH51 PE=2 SV=1	1.652	Up	0.00544	51.366	6.3988	2.9	1	2	1	1.272	0.77
TRINITY_DN27336_c1_g1	Polyadenylate-binding protein RBP47 OS=Nicotiana plumbaginifolia GN=RBP47 PE=1 SV=1	1.65	Up	5.39e-09	43.08	29.053	10.1	4	6	4	1.272	0.771
TRINITY_DN28764_c1_g2	Protein KTI12 homolog OS=Arabidopsis thaliana GN=KTI12 PE=1 SV=1	1.649	Up	5.73e-05	33.671	44.546	21.2	6	7	6	1.271	0.771
TRINITY_DN31246_c0_g1	UPF0183 protein At3g51130 OS=Arabidopsis thaliana GN=At3g51130 PE=2 SV=2	1.645	Up	0.0042	44.676	31.493	8	4	4	4	1.27	0.772
TRINITY_DN34677_c1_g3	Bifunctional riboflavin biosynthesis protein RIBA 1, chloroplastic OS=Arabidopsis thaliana GN=RIBA1 PE=1 SV=2	1.645	Up	0.000104	29.391	13.088	7.6	2	3	2	1.27	0.772
TRINITY_DN22387_c0_g1	Transcription factor bHLH147 OS=Arabidopsis thaliana GN=BHLH147 PE=1 SV=1	1.642	Up	0.00078	23.672	7.6987	5	1	2	1	1.269	0.773
TRINITY_DN32761_c0_g2	Ras-related protein RHN1 OS=Nicotiana plumbaginifolia GN=RHN1 PE=2 SV=1	1.631	Up	2.85e-06	18.744	62.616	24.7	5	5	4	1.266	0.776
TRINITY_DN26263_c0_g2	Unknown	1.63	Up	3.28e-08	46.194	107.1	23.4	8	14	4	1.265	0.776
TRINITY_DN20889_c0_g4	Unknown	1.623	Up	0.00264	8.8298	21.179	43.4	3	5	3	1.263	0.778
TRINITY_DN28607_c0_g1	Transcription factor bHLH3 OS=Arabidopsis thaliana GN=BHLH3 PE=2 SV=1	1.623	Up	0.00944	55.132	28.7	8.4	4	5	4	1.263	0.778
TRINITY_DN29653_c0_g1	Unknown	1.62	Up	1.43e-06	119.42	104.96	18.3	16	16	15	1.262	0.779
TRINITY_DN33436_c0_g1	Pleiotropic drug resistance protein 1 OS=Nicotiana tabacum GN=PDR1 PE=2 SV=1	1.62	Up	1e-32	136.24	323.31	23.1	29	54	19	1.262	0.779
TRINITY_DN27542_c0_g1	Unknown	1.617	Up	1.53e-07	29.694	29.7	13	3	5	3	1.261	0.78
TRINITY_DN23218_c0_g4	40S ribosomal protein S21-2 OS=Arabidopsis thaliana GN=RPS21C PE=1 SV=2	1.612	Up	1.83e-05	9.2452	24.337	31.7	2	6	2	1.259	0.781
TRINITY_DN37540_c0_g2	Unknown	1.605	Up	1.55e-05	67.215	34.379	8.6	4	5	4	1.257	0.783
TRINITY_DN27458_c0_g2	Oligouridylate-binding protein 1 OS=Nicotiana plumbaginifolia GN=UBP1 PE=2 SV=1	1.602	Up	0.0361	35.45	29.703	11.7	4	4	3	1.256	0.784
TRINITY_DN34962_c1_g4	Heat shock cognate 70 kDa protein 2 OS=Solanum lycopersicum GN=HSC-2 PE=2 SV=1	1.6	Up	1e-32	61.268	232.61	48.4	33	161	7	1.256	0.785
TRINITY_DN32518_c0_g3	Syntaxin-121 OS=Arabidopsis thaliana GN=SYP121 PE=1 SV=1	1.599	Up	0.00622	34.086	20.548	10.6	3	6	2	1.255	0.785
TRINITY_DN34328_c0_g2	Probable protein arginine N-methyltransferase 3 OS=Arabidopsis thaliana GN=PRMT3 PE=2 SV=1	1.599	Up	0.0387	51.328	51.184	14.3	5	7	5	1.255	0.785
TRINITY_DN41322_c0_g1	Glutathione S-transferase L3 OS=Arabidopsis thaliana GN=GSTL3 PE=2 SV=1	1.588	Up	0.000722	26.946	7.9206	4.2	1	2	1	1.251	0.788
TRINITY_DN21537_c0_g1	Heat shock cognate 70 kDa protein 1 OS=Solanum lycopersicum GN=HSC-I PE=2 SV=1	1.584	Up	4.13e-06	25.548	32.679	34.9	10	39	2	1.25	0.789
TRINITY_DN32207_c0_g1	Unknown	1.578	Up	0.0017	13.415	22.758	25.8	3	3	3	1.248	0.791
TRINITY_DN32712_c0_g5	Cytochrome P450 81E8 OS=Medicago truncatula GN=CYP81E8 PE=2 SV=1	1.578	Up	5.26e-07	38.741	65.589	18.8	6	8	5	1.248	0.791
TRINITY_DN33038_c0_g6	Unknown	1.576	Up	0.0454	45.457	18.252	6.3	3	3	3	1.247	0.791
TRINITY_DN28355_c0_g1	Elongator complex protein 3 OS=Arabidopsis thaliana GN=HAG3 PE=1 SV=1	1.574	Up	0.000305	63.297	36.12	10.7	5	7	5	1.247	0.792
TRINITY_DN22376_c2_g1	Protein BTR1 OS=Arabidopsis thaliana GN=BTR1 PE=1 SV=1	1.571	Up	0.000235	36.557	64.346	21.4	6	9	6	1.246	0.793
TRINITY_DN30906_c0_g1	Alanine aminotransferase 2, mitochondrial OS=Arabidopsis thaliana GN=ALAAT2 PE=2 SV=1	1.57	Up	7.76e-12	45.48	149.76	29	13	23	13	1.245	0.793
TRINITY_DN22661_c0_g1	Unknown	1.568	Up	9.02e-09	7.5608	69.488	42	2	8	2	1.245	0.794
TRINITY_DN21411_c0_g1	Outer envelope protein 61 OS=Arabidopsis thaliana GN=OEP61 PE=1 SV=1	1.56	Up	0.0154	13.785	30.248	45.8	5	6	5	1.242	0.796
TRINITY_DN29601_c2_g4	Cysteine proteinase 15A OS=Pisum sativum PE=2 SV=1	1.56	Up	3.87e-07	40.657	129.67	28.2	8	13	8	1.242	0.796
TRINITY_DN31160_c0_g4	WD repeat-containing protein 55 OS=Arabidopsis thaliana GN=WDR55 PE=1 SV=2	1.56	Up	0.0133	36.482	47.595	14.8	3	4	3	1.242	0.796
TRINITY_DN35901_c1_g2	Cell division cycle protein 48 homolog OS=Capsicum annuum GN=CAFP PE=2 SV=1	1.56	Up	1e-32	89.696	323.31	48.2	38	63	17	1.242	0.796
TRINITY_DN32940_c1_g1	Calcium-transporting ATPase 2, plasma membrane-type OS=Arabidopsis thaliana GN=ACA2 PE=1 SV=1	1.554	Up	8.94e-07	111.26	42.131	6.5	6	14	5	1.24	0.798
TRINITY_DN33730_c0_g2	Heat shock 70 kDa protein 17 OS=Arabidopsis thaliana GN=HSP70-17 PE=2 SV=1	1.554	Up	0.0048	97.287	26.199	4.4	4	4	4	1.24	0.798
TRINITY_DN26487_c0_g1	Unknown	1.553	Up	0.0179	30.182	60.708	14	4	6	4	1.239	0.798
TRINITY_DN28920_c1_g3	Probable mannitol dehydrogenase OS=Fragaria ananassa GN=CAD PE=2 SV=1	1.553	Up	0.0495	7.4796	28.661	61.8	3	4	2	1.239	0.798
TRINITY_DN36083_c0_g3	Unknown	1.553	Up	5.66e-08	169.42	91.132	9.1	12	15	12	1.239	0.798
TRINITY_DN24310_c0_g1	Putative clathrin assembly protein At5g35200 OS=Arabidopsis thaliana GN=At5g35200 PE=1 SV=1	1.551	Up	7.68e-05	36.381	59.876	29.2	8	9	7	1.239	0.799
TRINITY_DN28871_c1_g3	Ubiquitin-conjugating enzyme E2 2 OS=Triticum aestivum GN=UBC2 PE=1 SV=1	1.542	Up	0.0066	10.447	15.156	18.5	1	2	1	1.235	0.801
TRINITY_DN26511_c0_g3	Outer envelope protein 61 OS=Arabidopsis thaliana GN=OEP61 PE=1 SV=1	1.54	Up	0.00338	28.135	42.264	28.2	5	5	5	1.235	0.802
TRINITY_DN31314_c1_g2	Unknown	1.54	Up	0.0307	52.535	29.485	19	8	11	4	1.235	0.802
TRINITY_DN42379_c0_g1	Triosephosphate isomerase, cytosolic OS=Secale cereale PE=2 SV=3	1.54	Up	0.0231	18.025	21.948	9	1	2	1	1.235	0.802
TRINITY_DN31542_c0_g1	Zinc finger CCCH domain-containing protein 14 OS=Oryza sativa subsp. japonica GN=Os02g0194200 PE=2 SV=1	1.534	Up	0.00468	23.386	20.123	15.1	2	3	2	1.233	0.804
TRINITY_DN27519_c1_g1	Probable mediator of RNA polymerase II transcription subunit 37c OS=Arabidopsis thaliana GN=MED37C PE=1 SV=1	1.532	Up	2.35e-05	36.793	37.562	36.9	17	48	3	1.232	0.804
TRINITY_DN22011_c1_g1	Probable envelope ADP,ATP carrier protein, chloroplastic OS=Arabidopsis thaliana GN=EAAC PE=2 SV=2	1.527	Up	0.0197	20.974	18.942	12.2	2	2	2	1.231	0.806
TRINITY_DN20884_c0_g1	Cysteine-rich repeat secretory protein 55 OS=Arabidopsis thaliana GN=CRRSP55 PE=2 SV=1	1.526	Up	0.0014	29.565	53.454	18.6	5	6	5	1.23	0.806
TRINITY_DN23225_c0_g1	Cysteine proteinase inhibitor 6 OS=Arabidopsis thaliana GN=CYS6 PE=1 SV=2	1.523	Up	1.5e-11	25.252	150.09	42	11	17	11	1.229	0.807
TRINITY_DN19873_c0_g1	Unknown	1.52	Up	0.00698	9.385	8.4197	14.5	1	3	1	1.228	0.808
TRINITY_DN25898_c0_g1	Heat stress transcription factor A-1 OS=Oryza sativa subsp. japonica GN=HSFA1 PE=2 SV=1	1.52	Up	0.00326	50.539	41.602	8.6	3	3	3	1.228	0.808
TRINITY_DN29281_c0_g1	Unknown	1.52	Up	4.79e-06	34.486	118.73	16.4	4	6	4	1.228	0.808
TRINITY_DN31735_c0_g1	Transmembrane 9 superfamily member 12 OS=Arabidopsis thaliana GN=TMN12 PE=2 SV=1	1.519	Up	0.00192	74.458	67.992	8.2	4	8	4	1.227	0.808
TRINITY_DN33885_c4_g4	Unknown	1.512	Up	0.0113	7.9922	19.065	32.4	3	3	3	1.225	0.81
TRINITY_DN28882_c0_g1	Glucose-6-phosphate 1-dehydrogenase, chloroplastic OS=Nicotiana tabacum PE=2 SV=1	1.509	Up	0.0245	41.379	43.538	19	6	7	6	1.224	0.811
TRINITY_DN31200_c0_g1	Probable sarcosine oxidase OS=Arabidopsis thaliana GN=At2g24580 PE=2 SV=1	1.509	Up	0.00276	45.885	46.315	15.6	6	7	4	1.224	0.811
TRINITY_DN25989_c0_g4	Sporamin A OS=Ipomoea batatas PE=2 SV=1	1.506	Up	1e-32	11.002	146.55	50.5	3	135	3	1.223	0.812
TRINITY_DN28900_c0_g2	Transmembrane 9 superfamily member 8 OS=Arabidopsis thaliana GN=TMN8 PE=2 SV=1	1.506	Up	0.00112	74.067	25.514	4.7	4	5	4	1.223	0.812
TRINITY_DN24568_c0_g1	Deoxyhypusine hydroxylase OS=Arabidopsis thaliana GN=At3g58180 PE=1 SV=1	1.503	Up	0.0423	24.868	26.534	18.3	4	5	4	1.222	0.813
TRINITY_DN27034_c0_g1	DNAJ protein JJJ1 homolog OS=Arabidopsis thaliana GN=JJJ1 PE=1 SV=1	1.503	Up	0.000282	75.222	36.505	6.7	4	4	4	1.222	0.813
TRINITY_DN23001_c0_g1	La protein 1 OS=Arabidopsis thaliana GN=LA1 PE=1 SV=1	1.502	Up	6e-05	45.987	144.54	27.8	8	10	8	1.221	0.813
TRINITY_DN26500_c0_g1	ATP-dependent Clp protease proteolytic subunit-related protein 4, chloroplastic OS=Arabidopsis thaliana GN=CLPR4 PE=1 SV=1	0.666	Down	1.68e-08	33.202	99.508	18.2	4	9	4	0.786	1.181
TRINITY_DN35876_c2_g1	Alpha-aminoadipic semialdehyde synthase OS=Arabidopsis thaliana GN=LKR/SDH PE=1 SV=1	0.663	Down	0.000802	81.648	83.433	14.4	8	10	8	0.784	1.182
TRINITY_DN22429_c0_g1	Beta-galactosidase 8 OS=Arabidopsis thaliana GN=BGAL8 PE=2 SV=2	0.662	Down	0.00662	32.007	11.011	4.1	1	3	1	0.783	1.183
TRINITY_DN29583_c1_g1	Unknown	0.662	Down	7.63e-07	91.986	37.102	8.3	6	6	6	0.783	1.183
TRINITY_DN36569_c1_g1	Alcohol dehydrogenase 1 OS=Petunia hybrida GN=ADH1 PE=1 SV=1	0.662	Down	0.000117	9.7041	15.968	45.9	4	21	1	0.783	1.183
TRINITY_DN24700_c0_g2	Protein SIEVE ELEMENT OCCLUSION B OS=Arabidopsis thaliana GN=SEOB PE=1 SV=1	0.66	Down	0.00086	21.075	39.867	15.5	3	5	1	0.782	1.184
TRINITY_DN29318_c0_g1	Transcription factor bHLH80 OS=Arabidopsis thaliana GN=BHLH80 PE=2 SV=1	0.66	Down	0.00806	29.963	17.283	10.3	3	3	3	0.782	1.184
TRINITY_DN34847_c1_g1	Subtilisin-like protease SBT3.3 OS=Arabidopsis thaliana GN=SBT3.3 PE=2 SV=1	0.66	Down	0.0251	65.888	17.619	5.2	3	3	2	0.781	1.184
TRINITY_DN37854_c0_g1	Unknown	0.66	Down	0.0365	40.387	37.905	15.1	5	6	5	0.782	1.184
TRINITY_DN30263_c1_g1	Unknown	0.659	Down	0.00198	23.928	20.258	16.6	3	3	3	0.781	1.185
TRINITY_DN33397_c0_g1	Protein ABCI7, chloroplastic OS=Arabidopsis thaliana GN=ABCI7 PE=1 SV=1	0.658	Down	8.02e-07	55.281	44.06	13.7	7	10	7	0.78	1.185
TRINITY_DN33853_c1_g1	L-arabinokinase OS=Arabidopsis thaliana GN=ARA1 PE=1 SV=1	0.655	Down	0.0015	44.621	21.29	7.4	3	4	3	0.778	1.187
TRINITY_DN34081_c0_g2	L-ascorbate peroxidase 3, peroxisomal OS=Arabidopsis thaliana GN=APX3 PE=1 SV=1	0.655	Down	7.72e-05	18.786	22.087	17	3	5	3	0.778	1.187
TRINITY_DN34772_c0_g2	Protein argonaute 4 OS=Arabidopsis thaliana GN=AGO4 PE=1 SV=2	0.654	Down	1.82e-14	101.46	218.28	26.7	26	43	17	0.777	1.188
TRINITY_DN37656_c2_g3	Beta-xylosidase/alpha-L-arabinofuranosidase 2 OS=Medicago sativa subsp. varia GN=Xyl2 PE=2 SV=1	0.654	Down	0.000256	45.055	42.037	15.5	6	9	5	0.777	1.188
TRINITY_DN21430_c0_g1	NADPH:quinone oxidoreductase OS=Arabidopsis thaliana GN=NQR PE=1 SV=1	0.651	Down	3.73e-05	21.319	69.132	41.2	5	12	5	0.775	1.19
TRINITY_DN34962_c1_g1	Heat shock cognate 70 kDa protein OS=Petunia hybrida GN=HSP70 PE=2 SV=1	0.651	Down	0.00112	34.927	129.01	37	17	67	6	0.775	1.19
TRINITY_DN34156_c0_g3	Malate dehydrogenase, glyoxysomal OS=Cucumis sativus GN=MDHG PE=2 SV=1	0.65	Down	0.0279	9.3287	26.435	32.6	2	4	2	0.774	1.191
TRINITY_DN36855_c0_g2	Zeta-carotene desaturase, chloroplastic/chromoplastic OS=Capsicum annuum GN=ZDS PE=1 SV=1	0.65	Down	0.000223	41.05	87.546	8.2	2	4	2	0.774	1.191
TRINITY_DN36904_c2_g3	Signal recognition particle 54 kDa protein 2 OS=Hordeum vulgare GN=SRP54-2 PE=2 SV=1	0.65	Down	1.81e-05	58.692	23.688	6.4	4	5	4	0.774	1.191
TRINITY_DN36237_c1_g2	Cytochrome P450 97B2, chloroplastic OS=Glycine max GN=CYP97B2 PE=2 SV=1	0.648	Down	2.04e-10	35.168	54.709	23.1	7	11	7	0.773	1.192
TRINITY_DN34705_c1_g1	Caffeic acid 3-O-methyltransferase OS=Catharanthus roseus GN=COMT1 PE=2 SV=1	0.646	Down	0.0024	30.644	61.47	34	7	10	7	0.771	1.193
TRINITY_DN23166_c0_g1	Uncharacterized oxidoreductase At4g09670 OS=Arabidopsis thaliana GN=At4g09670 PE=1 SV=1	0.645	Down	0.00116	39.199	7.1812	2.8	1	2	1	0.77	1.194
TRINITY_DN33349_c0_g1	Carbamoyl-phosphate synthase large chain, chloroplastic OS=Arabidopsis thaliana GN=CARB PE=1 SV=1	0.645	Down	0.000123	83.381	83.791	20.5	12	16	8	0.77	1.194
TRINITY_DN35855_c2_g1	Acetyl-coenzyme A carboxylase carboxyl transferase subunit alpha, chloroplastic OS=Arabidopsis thaliana GN=CAC3 PE=1 SV=1	0.645	Down	1.55e-05	33.676	50.571	25.2	7	11	7	0.77	1.194
TRINITY_DN27625_c0_g1	Isoflavone reductase-like protein OS=Olea europaea PE=1 SV=1	0.644	Down	1.73e-10	33.937	100.42	30.5	9	14	9	0.769	1.195
TRINITY_DN27834_c0_g1	Light-induced protein, chloroplastic OS=Solanum tuberosum PE=1 SV=2	0.644	Down	1e-32	35.293	140.75	21.2	7	14	7	0.769	1.195
TRINITY_DN25287_c0_g2	Glucose-1-phosphate adenylyltransferase large subunit 1 (Fragment) OS=Solanum tuberosum GN=AGPS1 PE=2 SV=1	0.643	Down	7.01e-09	7.6365	64.751	60.6	4	10	4	0.768	1.195
TRINITY_DN25249_c0_g5	ATP synthase subunit b', chloroplastic OS=Spinacia oleracea GN=ATPG PE=1 SV=2	0.642	Down	0.00468	14.339	6.7059	7	1	2	1	0.768	1.196
TRINITY_DN26841_c0_g2	Protein argonaute 4 OS=Arabidopsis thaliana GN=AGO4 PE=1 SV=2	0.637	Down	0.000723	70.782	15.478	11.9	9	18	1	0.764	1.199
TRINITY_DN32892_c0_g1	Tryptophan synthase beta chain 1, chloroplastic OS=Arabidopsis thaliana GN=TSB1 PE=2 SV=1	0.637	Down	2.01e-05	53.826	124.69	18.3	7	14	7	0.764	1.199
TRINITY_DN33732_c2_g1	Molybdopterin biosynthesis protein CNX1 OS=Arabidopsis thaliana GN=CNX1 PE=1 SV=2	0.635	Down	0.0444	15.335	31.358	27.5	2	2	2	0.762	1.2
TRINITY_DN33386_c0_g3	Unknown	0.634	Down	0.000481	35.925	76.551	13.9	4	6	4	0.762	1.201
TRINITY_DN37571_c1_g2	Protein SIEVE ELEMENT OCCLUSION B OS=Arabidopsis thaliana GN=SEOB PE=1 SV=1	0.633	Down	2.06e-09	25.469	43.872	28.8	9	13	6	0.761	1.202
TRINITY_DN29198_c0_g4	Peroxidase 21 OS=Arabidopsis thaliana GN=PER21 PE=1 SV=1	0.632	Down	0.000678	36.83	87.421	25.9	6	8	6	0.76	1.202
TRINITY_DN36038_c1_g1	Carotenoid 9,10(9',10')-cleavage dioxygenase 1 OS=Arabidopsis thaliana GN=CCD1 PE=1 SV=2	0.631	Down	0.00158	35.55	46.973	8	2	4	2	0.759	1.203
TRINITY_DN32123_c0_g2	Malate dehydrogenase [NADP], chloroplastic OS=Medicago sativa GN=MDH1 PE=2 SV=1	0.63	Down	9.9e-05	23.081	29.634	14.2	2	6	2	0.758	1.204
TRINITY_DN36329_c0_g2	Subtilisin-like protease SBT1.4 OS=Arabidopsis thaliana GN=SBT1.4 PE=2 SV=1	0.628	Down	4.27e-05	52.696	41.102	9.3	4	7	4	0.757	1.205
TRINITY_DN3926_c0_g1	Unknown	0.628	Down	0.0108	10.757	18.767	24.2	3	4	3	0.757	1.205
TRINITY_DN37729_c2_g2	TMV resistance protein N OS=Nicotiana glutinosa GN=N PE=1 SV=1	0.627	Down	3.29e-11	41.464	64.32	21	8	14	7	0.756	1.206
TRINITY_DN19743_c0_g1	Probable phospholipid hydroperoxide glutathione peroxidase 6, mitochondrial OS=Arabidopsis thaliana GN=GPX6 PE=2 SV=2	0.626	Down	2.77e-06	30.746	57.811	16.6	5	7	5	0.755	1.207
TRINITY_DN35141_c0_g3	Unknown	0.623	Down	0.000435	30.246	6.7589	3.2	1	2	1	0.753	1.208
TRINITY_DN28929_c0_g2	Thiamine thiazole synthase 1, chloroplastic OS=Vitis vinifera GN=THI1-1 PE=3 SV=1	0.622	Down	0.00084	35.619	54.081	18.1	6	9	5	0.752	1.209
TRINITY_DN20905_c0_g1	Unknown	0.619	Down	0.0241	10.281	13.917	23.3	2	2	2	0.75	1.211
TRINITY_DN28912_c0_g3	Tubulin beta-2 chain OS=Oryza sativa subsp. japonica GN=TUBB2 PE=2 SV=1	0.619	Down	0.00106	50.048	206.86	39.6	13	34	2	0.75	1.211
TRINITY_DN24352_c0_g1	Carbamoyl-phosphate synthase small chain, chloroplastic OS=Oryza sativa subsp. japonica GN=CARA PE=2 SV=2	0.617	Down	0.000424	8.1043	12.425	13.2	1	2	1	0.748	1.212
TRINITY_DN31964_c0_g1	Geranylgeranyl pyrophosphate synthase, chloroplastic OS=Capsicum annuum GN=GGPS1 PE=3 SV=1	0.616	Down	0.0286	26.766	25.927	13.5	3	4	3	0.747	1.213
TRINITY_DN23538_c0_g1	Unknown	0.613	Down	0.000522	15.21	6.2702	7	1	2	1	0.745	1.215
TRINITY_DN31297_c0_g5	Acetyl-coenzyme A carboxylase carboxyl transferase subunit alpha, chloroplastic OS=Arabidopsis thaliana GN=CAC3 PE=1 SV=1	0.613	Down	0.0044	37.392	33.159	5.9	2	4	2	0.745	1.215
TRINITY_DN35505_c0_g4	Catalase OS=Ipomoea batatas PE=2 SV=1	0.613	Down	2.17e-05	21.008	66.428	32	5	25	5	0.745	1.215
TRINITY_DN23384_c0_g2	Unknown	0.612	Down	0.003	20.825	6.8241	4.8	1	2	1	0.744	1.216
TRINITY_DN26136_c0_g1	30S ribosomal protein S5, chloroplastic OS=Arabidopsis thaliana GN=rps5 PE=2 SV=1	0.61	Down	0.00462	33.422	41.622	16.8	5	7	5	0.742	1.217
TRINITY_DN28564_c0_g1	Unknown	0.608	Down	8.24e-05	32.343	50.11	25.6	6	6	6	0.741	1.219
TRINITY_DN23540_c0_g1	Unknown	0.606	Down	0.0096	46.393	19.263	8.9	3	3	3	0.739	1.22
TRINITY_DN29808_c0_g1	Cytochrome b561 and DOMON domain-containing protein At3g25290 OS=Arabidopsis thaliana GN=At3g25290 PE=2 SV=1	0.606	Down	0.00684	42.838	49.807	14	4	5	3	0.739	1.22
TRINITY_DN4283_c0_g2	Catalase isozyme 1 OS=Ricinus communis GN=CAT1 PE=2 SV=2	0.606	Down	2.19e-08	18.002	61.53	31	4	20	2	0.739	1.22
TRINITY_DN29309_c0_g1	Heavy metal-associated isoprenylated plant protein 7 OS=Arabidopsis thaliana GN=HIPP07 PE=1 SV=1	0.604	Down	7.53e-05	29.939	12.338	5.1	1	2	1	0.738	1.221
TRINITY_DN34556_c0_g1	Unknown	0.604	Down	2.41e-11	84.585	137.33	11.3	7	15	7	0.738	1.221
TRINITY_DN36157_c0_g4	Calmodulin-binding transcription activator 4 OS=Arabidopsis thaliana GN=CMTA4 PE=1 SV=1	0.604	Down	0.0473	16.164	12.559	11.6	2	3	2	0.738	1.221
TRINITY_DN14067_c0_g1	50S ribosomal protein L13, chloroplastic OS=Arabidopsis thaliana GN=RPL13 PE=2 SV=1	0.603	Down	0.0106	25.937	6.5379	3.1	1	2	1	0.737	1.222
TRINITY_DN35102_c0_g2	Phototropin-1 OS=Arabidopsis thaliana GN=PHOT1 PE=1 SV=1	0.6	Down	2.33e-15	112.89	158.6	18.7	16	23	16	0.734	1.224
TRINITY_DN37729_c2_g1	TMV resistance protein N OS=Nicotiana glutinosa GN=N PE=1 SV=1	0.6	Down	4.55e-14	106.63	70.837	9.2	11	15	10	0.734	1.224
TRINITY_DN23362_c0_g1	Unknown	0.598	Down	2.88e-08	43.67	70.052	22	8	12	8	0.733	1.225
TRINITY_DN23027_c0_g1	Catalase isozyme 3 OS=Nicotiana plumbaginifolia GN=CAT3 PE=2 SV=1	0.596	Down	2.22e-16	57.101	80.72	20.7	10	41	8	0.731	1.227
TRINITY_DN31637_c0_g1	Xylose isomerase OS=Arabidopsis thaliana GN=XYLA PE=2 SV=2	0.594	Down	1e-32	53.624	212.22	42.2	20	44	20	0.729	1.228
TRINITY_DN35583_c0_g1	Chaperone protein ClpB1 OS=Arabidopsis thaliana GN=CLPB1 PE=1 SV=2	0.593	Down	2.53e-08	92.836	323.31	35.1	29	51	15	0.729	1.229
TRINITY_DN37279_c1_g1	Granule-bound starch synthase 2, chloroplastic/amyloplastic OS=Solanum tuberosum GN=SS2 PE=1 SV=3	0.588	Down	0.00126	89.359	12.822	3.8	2	5	1	0.725	1.232
TRINITY_DN24922_c0_g3	Tubulin beta-6 chain OS=Oryza sativa subsp. japonica GN=TUBB6 PE=2 SV=1	0.584	Down	0.00602	46.164	46.901	36.2	12	24	3	0.721	1.235
TRINITY_DN19335_c0_g2	3-oxo-Delta(4,5)-steroid 5-beta-reductase OS=Digitalis lanata PE=1 SV=1	0.583	Down	0.0165	8.9414	18.422	34.6	4	7	2	0.72	1.236
TRINITY_DN33003_c0_g1	ATP-dependent zinc metalloprotease FTSH 2, chloroplastic OS=Arabidopsis thaliana GN=FTSH2 PE=1 SV=1	0.58	Down	0.000116	44.935	58.367	13.5	5	8	4	0.718	1.238
TRINITY_DN34639_c0_g2	Pyruvate, phosphate dikinase, chloroplastic OS=Mesembryanthemum crystallinum GN=PPD PE=2 SV=1	0.58	Down	0.0429	65.503	38.796	9.2	5	6	5	0.718	1.238
TRINITY_DN23297_c2_g1	Probable cinnamyl alcohol dehydrogenase 1 OS=Nicotiana tabacum GN=CAD14 PE=1 SV=1	0.579	Down	4.3e-08	23.662	54.142	31.5	6	13	6	0.717	1.239
TRINITY_DN27838_c0_g1	SPX domain-containing protein 1 OS=Oryza sativa subsp. japonica GN=SPX1 PE=1 SV=1	0.579	Down	0.00524	17.739	11.162	8.4	1	2	1	0.717	1.238
TRINITY_DN31379_c0_g1	Tubulin alpha-2 chain OS=Gossypium hirsutum PE=2 SV=1	0.579	Down	6.2e-05	45.998	164.8	35.1	11	24	6	0.717	1.239
TRINITY_DN28376_c0_g2	Peptidyl-prolyl cis-trans isomerase Pin1 OS=Digitalis lanata GN=PARV12.8 PE=1 SV=1	0.577	Down	4.68e-07	15.113	51.315	38.5	6	9	6	0.715	1.24
TRINITY_DN32030_c0_g1	ATP-dependent zinc metalloprotease FTSH, chloroplastic OS=Nicotiana tabacum GN=FTSH PE=2 SV=2	0.574	Down	2.68e-07	76.133	84.085	16.3	9	12	9	0.713	1.242
TRINITY_DN32010_c0_g1	Plasma membrane ATPase 2 (Fragment) OS=Solanum lycopersicum GN=LHA2 PE=3 SV=1	0.573	Down	3.25e-06	35.301	47.174	36.9	12	19	6	0.712	1.243
TRINITY_DN32010_c0_g2	Plasma membrane ATPase 1 OS=Nicotiana plumbaginifolia GN=PMA1 PE=2 SV=1	0.572	Down	3.45e-12	105.03	249.46	28.3	25	42	14	0.711	1.244
TRINITY_DN32777_c0_g2	Protochlorophyllide reductase A, chloroplastic OS=Arabidopsis thaliana GN=PORA PE=1 SV=2	0.57	Down	2.74e-09	31.473	78.513	28.2	11	20	8	0.71	1.245
TRINITY_DN25086_c0_g1	Unknown	0.569	Down	0.000235	48.26	34.71	12.2	5	8	5	0.709	1.245
TRINITY_DN37292_c1_g5	Probable acyl-activating enzyme 18, peroxisomal OS=Arabidopsis thaliana GN=AAE18 PE=2 SV=1	0.567	Down	0.00236	28.965	7.8368	4.2	1	4	1	0.707	1.247
TRINITY_DN15666_c0_g1	Plasma membrane-associated cation-binding protein 1 OS=Arabidopsis thaliana GN=PCAP1 PE=1 SV=1	0.566	Down	0.0051	19.108	40.15	26.1	6	8	6	0.706	1.248
TRINITY_DN34732_c0_g1	Protein HEAT-STRESS-ASSOCIATED 32 OS=Arabidopsis thaliana GN=HSA32 PE=2 SV=1	0.566	Down	2.28e-05	32.648	46.012	26.2	6	9	6	0.706	1.248
TRINITY_DN25292_c0_g1	Protein LIGHT-DEPENDENT SHORT HYPOCOTYLS 10 OS=Arabidopsis thaliana GN=LSH10 PE=1 SV=1	0.564	Down	0.0369	20.136	177.99	38.7	6	14	2	0.705	1.249
TRINITY_DN19872_c0_g1	Unknown	0.562	Down	1e-32	15.001	274.1	76.5	12	39	12	0.703	1.25
TRINITY_DN42034_c0_g1	Beta-glucosidase 12 OS=Oryza sativa subsp. japonica GN=BGLU12 PE=1 SV=2	0.562	Down	0.0023	58.065	14.389	4.1	2	2	2	0.703	1.251
TRINITY_DN26934_c0_g1	Unknown	0.561	Down	0.0095	14.441	12.831	16.5	2	2	2	0.702	1.251
TRINITY_DN22702_c0_g1	Unknown	0.559	Down	0.00262	21.116	31.298	19	4	7	4	0.7	1.253
TRINITY_DN30436_c0_g1	Citrate synthase, glyoxysomal OS=Cucurbita maxima PE=1 SV=1	0.556	Down	0.00756	47.164	21.337	7.2	3	5	3	0.698	1.255
TRINITY_DN32397_c0_g2	Ferredoxin-dependent glutamate synthase 1, chloroplastic/mitochondrial OS=Arabidopsis thaliana GN=GLU1 PE=1 SV=3	0.554	Down	3.28e-08	93.328	92.046	13.3	10	13	10	0.696	1.256
TRINITY_DN34287_c0_g1	Scarecrow-like protein 1 OS=Arabidopsis thaliana GN=SCL1 PE=2 SV=1	0.553	Down	0.00644	64.015	20.071	5.9	3	4	3	0.695	1.257
TRINITY_DN13687_c0_g1	ATP synthase subunit beta, chloroplastic OS=Ipomoea setosa GN=atpB PE=3 SV=1	0.55	Down	5.43e-14	52.857	267.41	44.7	16	31	14	0.693	1.259
TRINITY_DN21079_c1_g1	Protein THYLAKOID FORMATION1, chloroplastic OS=Solanum tuberosum GN=THF1 PE=2 SV=1	0.546	Down	5.68e-05	18.309	20.721	16	2	2	2	0.689	1.262
TRINITY_DN35996_c0_g1	CSC1-like protein ERD4 OS=Brassica juncea GN=ERD4 PE=3 SV=2	0.546	Down	0.00588	68.077	14.775	3.8	2	3	2	0.689	1.263
TRINITY_DN28633_c0_g1	Unknown	0.543	Down	8.32e-08	20.189	120.19	31.4	4	10	4	0.686	1.264
TRINITY_DN35694_c1_g2	2-isopropylmalate synthase A OS=Solanum pennellii GN=IPMSA PE=2 SV=1	0.542	Down	1e-32	57.511	159.46	28.9	12	22	11	0.686	1.265
TRINITY_DN26025_c0_g1	Alcohol dehydrogenase 2 OS=Oryza sativa subsp. japonica GN=ADH2 PE=2 SV=2	0.54	Down	0.00128	18.419	23.863	18.5	3	8	3	0.684	1.267
TRINITY_DN27222_c0_g4	Aquaporin PIP2-2 OS=Arabidopsis thaliana GN=PIP2-2 PE=1 SV=2	0.531	Down	0.00158	21.983	100.45	23.8	4	15	4	0.676	1.273
TRINITY_DN27340_c0_g2	Ferredoxin--NADP reductase, leaf-type isozyme, chloroplastic OS=Nicotiana tabacum GN=PETH PE=2 SV=1	0.53	Down	2.86e-13	40.293	212.52	46.4	15	24	11	0.675	1.274
TRINITY_DN35346_c1_g1	Probable acyl-activating enzyme 17, peroxisomal OS=Arabidopsis thaliana GN=AAE17 PE=2 SV=1	0.528	Down	0.00332	15.292	14.073	9.7	1	4	1	0.673	1.275
TRINITY_DN21911_c1_g1	Tryptophan synthase beta chain 2, chloroplastic OS=Camptotheca acuminata GN=TSB PE=2 SV=1	0.524	Down	0.0406	20.766	19.785	19.6	4	4	3	0.67	1.278
TRINITY_DN37554_c2_g8	50S ribosomal protein L9, chloroplastic OS=Ipomoea trifida GN=RPL9 PE=3 SV=1	0.524	Down	0.0406	22.279	26.45	18.1	4	4	4	0.67	1.278
TRINITY_DN37600_c1_g1	Pumilio homolog 5 OS=Arabidopsis thaliana GN=APUM5 PE=1 SV=2	0.524	Down	1e-32	110.44	133.71	15.3	15	22	12	0.67	1.279
TRINITY_DN34902_c0_g1	Protein argonaute 10 OS=Arabidopsis thaliana GN=AGO10 PE=2 SV=1	0.521	Down	0.021	110.95	21.857	5.3	6	10	3	0.667	1.281
TRINITY_DN34946_c0_g4	Signal recognition particle 54 kDa protein, chloroplastic OS=Arabidopsis thaliana GN=FFC PE=1 SV=1	0.507	Down	1.86e-05	62.027	57.416	13.9	6	11	6	0.655	1.291
TRINITY_DN35668_c0_g1	Probable zinc metallopeptidase EGY3, chloroplastic OS=Arabidopsis thaliana GN=EGY3 PE=1 SV=1	0.507	Down	0.00058	52.815	19.487	6.1	3	4	3	0.655	1.291
TRINITY_DN17751_c0_g1	Probable esterase KAI2 OS=Arabidopsis thaliana GN=KAI2 PE=1 SV=1	0.502	Down	0.0427	30.169	28.523	9.5	2	4	2	0.65	1.295
TRINITY_DN28013_c0_g1	Remorin OS=Solanum tuberosum PE=1 SV=1	0.502	Down	1e-32	21.032	112.75	43.3	13	23	13	0.65	1.295
TRINITY_DN32625_c0_g1	Glucose-1-phosphate adenylyltransferase large subunit 1 (Fragment) OS=Solanum tuberosum GN=AGPS1 PE=2 SV=1	0.496	Down	5.33e-15	57.56	323.31	49.9	21	38	19	0.645	1.3
TRINITY_DN28081_c0_g1	Heavy metal-associated isoprenylated plant protein 26 OS=Arabidopsis thaliana GN=HIPP26 PE=1 SV=1	0.494	Down	1.58e-05	14.978	34.258	31.6	4	7	4	0.643	1.301
TRINITY_DN29901_c0_g1	Ferritin, chloroplastic OS=Malus baccata var. xiaojinensis PE=3 SV=1	0.489	Down	1.56e-05	24.451	45.33	18.5	5	15	2	0.638	1.305
TRINITY_DN33744_c1_g3	Molybdenum cofactor sulfurase OS=Oryza sativa subsp. japonica GN=MCSU3 PE=2 SV=2	0.485	Down	1.76e-05	30.154	90.045	20.5	5	7	5	0.635	1.308
TRINITY_DN37327_c0_g2	4-hydroxy-3-methylbut-2-enyl diphosphate reductase, chloroplastic OS=Oryza sativa subsp. japonica GN=ISPH PE=2 SV=1	0.485	Down	0.000798	24.269	57.783	26.9	5	8	3	0.635	1.308
TRINITY_DN37817_c0_g1	Protein TSS OS=Arabidopsis thaliana GN=TSS PE=1 SV=1	0.482	Down	0.00594	188.81	32.319	3.1	5	7	4	0.632	1.311
TRINITY_DN22680_c0_g1	Glyceraldehyde-3-phosphate dehydrogenase A, chloroplastic OS=Spinacia oleracea GN=GAPA PE=1 SV=2	0.477	Down	2.82e-07	43.015	104.27	17.4	6	11	6	0.627	1.314
TRINITY_DN33239_c0_g1	Asparagine synthetase [glutamine-hydrolyzing] OS=Triphysaria versicolor GN=AS PE=2 SV=3	0.471	Down	0.0014	53.096	30.266	13.5	5	6	4	0.621	1.319
TRINITY_DN23174_c0_g5	Unknown	0.469	Down	4.65e-10	10.192	24.988	27.8	4	9	4	0.62	1.321
TRINITY_DN24362_c0_g2	DeSI-like protein At4g17486 OS=Arabidopsis thaliana GN=At4g17486 PE=2 SV=1	0.467	Down	3.63e-06	36.284	41.953	18.7	6	6	6	0.618	1.322
TRINITY_DN37647_c0_g4	Unknown	0.462	Down	0.0269	16.74	14.37	12.7	2	4	2	0.613	1.326
TRINITY_DN28352_c0_g1	Phosphoinositide phospholipase C 2 OS=Arabidopsis thaliana GN=PLC2 PE=1 SV=1	0.461	Down	0.000244	48.737	48.891	13	7	7	7	0.612	1.327
TRINITY_DN34706_c0_g1	Unknown	0.459	Down	1.36e-08	51.128	6.6206	2.2	1	4	1	0.61	1.329
TRINITY_DN19777_c0_g1	21 kDa protein OS=Daucus carota PE=2 SV=1	0.457	Down	2.43e-09	21.531	40.841	23.1	3	6	3	0.608	1.331
TRINITY_DN15086_c0_g1	21 kDa protein OS=Daucus carota PE=2 SV=1	0.456	Down	2.02e-05	29.078	48.088	16.3	4	7	4	0.607	1.331
TRINITY_DN23061_c1_g1	9-cis-epoxycarotenoid dioxygenase NCED1, chloroplastic OS=Phaseolus vulgaris GN=NCED1 PE=2 SV=1	0.454	Down	4.39e-05	40.325	51.453	22	7	9	7	0.605	1.333
TRINITY_DN26127_c0_g1	Unknown	0.453	Down	0.00156	11.158	28.764	24.2	2	3	2	0.604	1.334
TRINITY_DN31243_c0_g2	(S)-N-methylcoclaurine 3'-hydroxylase isozyme 1 (Fragment) OS=Papaver somniferum GN=CYP80B3 PE=1 SV=1	0.451	Down	0.000843	57.128	13.105	3.7	2	3	2	0.602	1.335
TRINITY_DN20485_c0_g1	Reticulon-like protein B13 OS=Arabidopsis thaliana GN=RTNLB13 PE=2 SV=1	0.442	Down	0.0468	22.475	13.209	8.4	2	2	2	0.593	1.343
TRINITY_DN36949_c0_g1	Poly [ADP-ribose] polymerase 3 OS=Glycine max GN=PARP3 PE=2 SV=1	0.44	Down	1.27e-08	80.659	99.344	17.3	10	13	10	0.592	1.344
TRINITY_DN33246_c1_g4	Tubulin beta-1 chain OS=Zea mays GN=TUBB1 PE=2 SV=1	0.439	Down	0.00112	33.161	41.263	50.5	10	16	2	0.591	1.345
TRINITY_DN17669_c0_g2	Unknown	0.43	Down	0.00438	4.4191	27.881	39	1	2	1	0.582	1.352
TRINITY_DN32501_c0_g2	Flavonoid 3'-monooxygenase OS=Arabidopsis thaliana GN=CYP75B1 PE=1 SV=1	0.43	Down	0.000124	59.629	63.531	18.1	10	13	10	0.582	1.352
TRINITY_DN26519_c0_g1	Inositol-3-phosphate synthase OS=Nicotiana tabacum PE=2 SV=1	0.426	Down	2.22e-16	53.249	107.45	23.4	12	26	10	0.578	1.356
TRINITY_DN30179_c0_g3	Microtubule-associated protein 70-1 OS=Arabidopsis thaliana GN=MAP70.1 PE=1 SV=1	0.423	Down	4.04e-11	62.003	70.889	20.1	11	13	11	0.575	1.358
TRINITY_DN30930_c0_g1	Methyl-CpG-binding domain-containing protein 11 OS=Arabidopsis thaliana GN=MBD11 PE=1 SV=1	0.41	Down	3.09e-12	29.508	37.602	14.2	4	6	4	0.562	1.37
TRINITY_DN20046_c0_g1	Nodulin-related protein 1 OS=Arabidopsis thaliana GN=NRP1 PE=1 SV=1	0.406	Down	1e-32	17.788	192.63	57.5	10	24	10	0.558	1.373
TRINITY_DN21127_c0_g2	Unknown	0.405	Down	0.0139	11.599	12.7	9.1	2	2	2	0.557	1.374
TRINITY_DN28726_c0_g1	Beta-amyrin 28-oxidase OS=Panax ginseng PE=2 SV=1	0.39	Down	0.00106	43.197	39.08	11.8	4	4	4	0.541	1.387
TRINITY_DN23371_c0_g1	Protein SRC1 OS=Glycine max GN=SRC1 PE=2 SV=1	0.382	Down	1.94e-14	12.313	53.082	46.8	6	20	6	0.533	1.394
TRINITY_DN29266_c1_g1	REF/SRPP-like protein At1g67360 OS=Arabidopsis thaliana GN=At1g67360 PE=2 SV=1	0.379	Down	0.00046	14.999	63.235	29.2	3	5	3	0.53	1.397
TRINITY_DN22551_c0_g1	9-cis-epoxycarotenoid dioxygenase NCED1, chloroplastic OS=Phaseolus vulgaris GN=NCED1 PE=2 SV=1	0.377	Down	0.00582	34.928	9.5352	6.2	2	3	1	0.527	1.399
TRINITY_DN37436_c0_g1	Phosphomethylpyrimidine synthase, chloroplastic OS=Arabidopsis thaliana GN=THIC PE=1 SV=1	0.371	Down	0.00388	24.364	26.885	16.2	3	4	2	0.521	1.404
TRINITY_DN35891_c1_g3	ACT domain-containing protein DS12, chloroplastic OS=Oryza sativa subsp. indica GN=OsI_027381 PE=1 SV=2	0.364	Down	9.55e-05	12.777	13.807	20.2	2	3	2	0.513	1.411
TRINITY_DN28500_c0_g2	Homocysteine S-methyltransferase 3 OS=Arabidopsis thaliana GN=HMT3 PE=1 SV=2	0.356	Down	7.37e-07	22.693	26.668	18.4	3	6	3	0.505	1.418
TRINITY_DN21244_c0_g1	Unknown	0.354	Down	5.57e-05	19.944	14.094	13.1	2	3	2	0.502	1.42
TRINITY_DN26804_c0_g1	Stem-specific protein TSJT1 OS=Nicotiana tabacum GN=TSJT1 PE=2 SV=1	0.346	Down	1.3e-07	20.934	42.685	26.3	4	8	4	0.494	1.427
TRINITY_DN30797_c0_g1	(-)-alpha-terpineol synthase OS=Vitis vinifera PE=1 SV=1	0.345	Down	0.0052	22.223	9.3121	5.4	1	3	1	0.493	1.427
TRINITY_DN27049_c0_g1	17.4 kDa class III heat shock protein OS=Arabidopsis thaliana GN=HSP17.4B PE=2 SV=1	0.34	Down	3.43e-09	16.564	53.088	34.7	4	10	4	0.487	1.433
TRINITY_DN22261_c0_g1	22.7 kDa class IV heat shock protein OS=Pisum sativum GN=HSP22.7 PE=2 SV=1	0.331	Down	2.18e-06	21.447	20.714	16.1	3	5	3	0.477	1.441
TRINITY_DN3776_c0_g1	Inositol-3-phosphate synthase OS=Nicotiana paniculata GN=INPS1 PE=2 SV=1	0.325	Down	0.0115	21.366	11.168	13.2	3	7	1	0.47	1.447
TRINITY_DN25477_c0_g1	Heat shock 70 kDa protein OS=Glycine max GN=HSP70 PE=3 SV=1	0.292	Down	5.13e-12	71.477	124.38	31.7	24	78	10	0.432	1.479
TRINITY_DN35996_c0_g2	CSC1-like protein ERD4 OS=Arabidopsis thaliana GN=ERD4 PE=2 SV=1	0.24	Down	0.0042	79.346	30.904	5	5	6	5	0.368	1.533
TRINITY_DN20191_c0_g1	Unknown	0.233	Down	1.1e-08	8.354	61.842	62.5	4	9	4	0.359	1.541
TRINITY_DN25313_c0_g5	Miraculin OS=Synsepalum dulcificum PE=1 SV=3	0.232	Down	0.000583	15.158	24.455	22.8	4	5	3	0.358	1.542
TRINITY_DN18577_c0_g1	18.2 kDa class I heat shock protein OS=Medicago sativa GN=HSP18.2 PE=2 SV=1	0.213	Down	4.02e-11	17.422	110.58	54.5	11	23	7	0.333	1.562
TRINITY_DN24368_c1_g1	Abscisic stress-ripening protein 1 OS=Solanum lycopersicum GN=ASR1 PE=2 SV=1	0.162	Down	1e-32	27.664	173.63	73.7	19	31	19	0.263	1.621
TRINITY_DN21878_c0_g1	26.5 kDa heat shock protein, mitochondrial OS=Arabidopsis thaliana GN=HSP26.5 PE=2 SV=1	0.112	Down	1.87e-05	25.922	27.803	14.4	3	3	3	0.188	1.684
TRINITY_DN20422_c1_g1	Unknown	0.11	Down	3.48e-09	18.594	68.897	42	7	11	7	0.186	1.687
TRINITY_DN23613_c0_g1	Expansin-like B1 OS=Arabidopsis thaliana GN=EXLB1 PE=2 SV=2	0.079	Down	0.0302	29.372	68.578	17	3	4	3	0.136	1.729
