# Supplementary material for: Proteomic and metabolic profile analysis of low-temperature storage responses in Ipomoea batata Lam. tuberous roots
Source: BMC Plant Biol. 2020 Sep 21;20:435. doi: 10.1186/s12870-020-02642-7 (PMC7507648; doi:10.1186/s12870-020-02642-7)
Supplement: Supplementary file 3 — Additional file 3. Functional classification of Gene ontology (GO) annotation of I. batata proteins. Proteins were assigned into three categories: biological process, cellular components and molecular functions. [file 12870_2020_2642_MOESM3_ESM.xlsx]

## Sheet: Up Classification
GO Terms Level 1	GO Terms Level 2	No. of Protein	Protein IDs
Biological Process	metabolic process	101	TRINITY_DN26716_c0_g1 TRINITY_DN34677_c1_g3 TRINITY_DN23001_c0_g1 TRINITY_DN35578_c0_g1 TRINITY_DN33144_c0_g2 TRINITY_DN30150_c2_g4 TRINITY_DN29302_c0_g1 TRINITY_DN25691_c0_g2 TRINITY_DN34873_c0_g3 TRINITY_DN35298_c0_g1 TRINITY_DN36098_c0_g1 TRINITY_DN36635_c1_g5 TRINITY_DN27181_c0_g1 TRINITY_DN21286_c0_g2 TRINITY_DN36448_c2_g4 TRINITY_DN35842_c0_g1 TRINITY_DN30549_c0_g2 TRINITY_DN32712_c0_g3 TRI…
	single-organism process	58	TRINITY_DN26716_c0_g1 TRINITY_DN36742_c1_g5 TRINITY_DN37565_c1_g2 TRINITY_DN34677_c1_g3 TRINITY_DN36280_c0_g2 TRINITY_DN35578_c0_g1 TRINITY_DN30150_c2_g4 TRINITY_DN31200_c0_g1 TRINITY_DN32815_c1_g1 TRINITY_DN27144_c0_g1 TRINITY_DN37601_c1_g2 TRINITY_DN35298_c0_g1 TRINITY_DN36098_c0_g1 TRINITY_DN34718_c0_g5 TRINITY_DN36635_c1_g5 TRINITY_DN27181_c0_g1 TRINITY_DN21286_c0_g2 TRINITY_DN36448_c2_g4 TRI…
	cellular process	44	TRINITY_DN29006_c0_g1 TRINITY_DN37565_c1_g2 TRINITY_DN34677_c1_g3 TRINITY_DN23001_c0_g1 TRINITY_DN35578_c0_g1 TRINITY_DN32815_c1_g1 TRINITY_DN34328_c0_g2 TRINITY_DN25171_c0_g2 TRINITY_DN31276_c1_g1 TRINITY_DN34718_c0_g5 TRINITY_DN21286_c0_g2 TRINITY_DN29707_c1_g1 TRINITY_DN35831_c0_g1 TRINITY_DN28284_c1_g2 TRINITY_DN36611_c1_g1 TRINITY_DN4418_c0_g1 TRINITY_DN34428_c0_g1 TRINITY_DN23218_c0_g4 TRIN…
	response to stimulus	12	TRINITY_DN32761_c0_g2 TRINITY_DN26822_c0_g1 TRINITY_DN26226_c0_g2 TRINITY_DN21719_c0_g1 TRINITY_DN4418_c0_g1 TRINITY_DN35326_c0_g1 TRINITY_DN29653_c0_g1 TRINITY_DN16642_c0_g1 TRINITY_DN34718_c0_g5 TRINITY_DN21286_c0_g2 TRINITY_DN19573_c0_g1 TRINITY_DN15932_c0_g2
	localization	8	TRINITY_DN26027_c1_g1 TRINITY_DN32940_c1_g1 TRINITY_DN21328_c0_g1 TRINITY_DN23053_c0_g2 TRINITY_DN32518_c0_g3 TRINITY_DN22011_c1_g1 TRINITY_DN30242_c0_g1 TRINITY_DN23387_c2_g1
	cellular component organization or biogenesis	4	TRINITY_DN37246_c0_g3 TRINITY_DN28284_c1_g2 TRINITY_DN34922_c0_g2 TRINITY_DN24310_c0_g1
	biological regulation	3	TRINITY_DN29653_c0_g1 TRINITY_DN32761_c0_g2 TRINITY_DN36549_c0_g3
	other	2	TRINITY_DN29653_c0_g1 TRINITY_DN32761_c0_g2
Cellular Component	cell	14	TRINITY_DN26027_c1_g1 TRINITY_DN21328_c0_g1 TRINITY_DN21495_c0_g1 TRINITY_DN37565_c1_g2 TRINITY_DN28284_c1_g2 TRINITY_DN23001_c0_g1 TRINITY_DN26822_c0_g1 TRINITY_DN37246_c0_g3 TRINITY_DN26818_c0_g7 TRINITY_DN23218_c0_g4 TRINITY_DN36549_c0_g3 TRINITY_DN31962_c1_g3 TRINITY_DN24310_c0_g1 TRINITY_DN33549_c1_g1
	membrane	11	TRINITY_DN32940_c1_g1 TRINITY_DN21328_c0_g1 TRINITY_DN34552_c0_g1 TRINITY_DN23053_c0_g2 TRINITY_DN31735_c0_g1 TRINITY_DN21835_c0_g1 TRINITY_DN36167_c0_g1 TRINITY_DN33436_c0_g1 TRINITY_DN32518_c0_g3 TRINITY_DN37689_c0_g2 TRINITY_DN28900_c0_g2
	organelle	11	TRINITY_DN21328_c0_g1 TRINITY_DN21495_c0_g1 TRINITY_DN23001_c0_g1 TRINITY_DN26822_c0_g1 TRINITY_DN37246_c0_g3 TRINITY_DN26818_c0_g7 TRINITY_DN23218_c0_g4 TRINITY_DN36549_c0_g3 TRINITY_DN31962_c1_g3 TRINITY_DN24310_c0_g1 TRINITY_DN33549_c1_g1
	macromolecular complex	6	TRINITY_DN21328_c0_g1 TRINITY_DN21495_c0_g1 TRINITY_DN23218_c0_g4 TRINITY_DN23001_c0_g1 TRINITY_DN32491_c0_g1 TRINITY_DN31962_c1_g3
	extracellular region	1	TRINITY_DN22467_c0_g1
Molecular Function	catalytic activity	117	TRINITY_DN26716_c0_g1 TRINITY_DN34677_c1_g3 TRINITY_DN35578_c0_g1 TRINITY_DN32286_c0_g1 TRINITY_DN21835_c0_g1 TRINITY_DN33144_c0_g2 TRINITY_DN29302_c0_g1 TRINITY_DN25691_c0_g2 TRINITY_DN33436_c0_g1 TRINITY_DN34873_c0_g3 TRINITY_DN37462_c0_g2 TRINITY_DN35298_c0_g1 TRINITY_DN36098_c0_g1 TRINITY_DN37187_c0_g6 TRINITY_DN24417_c0_g1 TRINITY_DN27181_c0_g1 TRINITY_DN21286_c0_g2 TRINITY_DN36448_c2_g4 TRI…
	binding	113	TRINITY_DN26716_c0_g1 TRINITY_DN31334_c0_g1 TRINITY_DN23001_c0_g1 TRINITY_DN21835_c0_g1 TRINITY_DN33436_c0_g1 TRINITY_DN31276_c1_g1 TRINITY_DN35298_c0_g1 TRINITY_DN36098_c0_g1 TRINITY_DN37187_c0_g6 TRINITY_DN22376_c2_g1 TRINITY_DN26487_c0_g1 TRINITY_DN33335_c2_g2 TRINITY_DN21286_c0_g2 TRINITY_DN36448_c2_g4 TRINITY_DN26799_c0_g1 TRINITY_DN35842_c0_g1 TRINITY_DN24008_c0_g1 TRINITY_DN30549_c0_g2 TRI…
	molecular function regulator	7	TRINITY_DN25989_c0_g4 TRINITY_DN16642_c0_g1 TRINITY_DN27295_c1_g5 TRINITY_DN22178_c0_g1 TRINITY_DN23225_c0_g1 TRINITY_DN15932_c0_g2 TRINITY_DN30872_c0_g1
	antioxidant activity	4	TRINITY_DN34718_c0_g5 TRINITY_DN26226_c0_g2 TRINITY_DN21286_c0_g2 TRINITY_DN21719_c0_g1
	other	6	TRINITY_DN32940_c1_g1 TRINITY_DN29653_c0_g1 TRINITY_DN23218_c0_g4 TRINITY_DN36549_c0_g3 TRINITY_DN29707_c1_g1 TRINITY_DN23053_c0_g2

## Sheet: Down Classification
GO Terms Level 1	GO Terms Level 2	No. of Protein	Protein IDs
Biological Process	metabolic process	64	TRINITY_DN32397_c0_g2 TRINITY_DN33239_c0_g1 TRINITY_DN37554_c2_g8 TRINITY_DN37656_c2_g3 TRINITY_DN36038_c1_g1 TRINITY_DN34081_c0_g2 TRINITY_DN31637_c0_g1 TRINITY_DN26136_c0_g1 TRINITY_DN22429_c0_g1 TRINITY_DN35102_c0_g2 TRINITY_DN31243_c0_g2 TRINITY_DN23061_c1_g1 TRINITY_DN34156_c0_g3 TRINITY_DN22551_c0_g1 TRINITY_DN32777_c0_g2 TRINITY_DN33732_c2_g1 TRINITY_DN32030_c0_g1 TRINITY_DN34706_c0_g1 TRI…
	single-organism process	49	TRINITY_DN29901_c0_g1 TRINITY_DN32397_c0_g2 TRINITY_DN33239_c0_g1 TRINITY_DN36038_c1_g1 TRINITY_DN34081_c0_g2 TRINITY_DN35102_c0_g2 TRINITY_DN31243_c0_g2 TRINITY_DN23061_c1_g1 TRINITY_DN34156_c0_g3 TRINITY_DN22551_c0_g1 TRINITY_DN32777_c0_g2 TRINITY_DN33732_c2_g1 TRINITY_DN34706_c0_g1 TRINITY_DN25249_c0_g5 TRINITY_DN32625_c0_g1 TRINITY_DN28726_c0_g1 TRINITY_DN28929_c0_g2 TRINITY_DN35694_c1_g2 TRI…
	cellular process	36	TRINITY_DN29901_c0_g1 TRINITY_DN33239_c0_g1 TRINITY_DN37554_c2_g8 TRINITY_DN26136_c0_g1 TRINITY_DN31379_c0_g1 TRINITY_DN35102_c0_g2 TRINITY_DN33732_c2_g1 TRINITY_DN33246_c1_g4 TRINITY_DN21079_c1_g1 TRINITY_DN25249_c0_g5 TRINITY_DN32625_c0_g1 TRINITY_DN28929_c0_g2 TRINITY_DN30179_c0_g3 TRINITY_DN35694_c1_g2 TRINITY_DN29198_c0_g4 TRINITY_DN32010_c0_g2 TRINITY_DN3776_c0_g1 TRINITY_DN32892_c0_g1 TRIN…
	response to stimulus	13	TRINITY_DN37729_c2_g2 TRINITY_DN15666_c0_g1 TRINITY_DN24368_c1_g1 TRINITY_DN34081_c0_g2 TRINITY_DN28929_c0_g2 TRINITY_DN28352_c0_g1 TRINITY_DN35102_c0_g2 TRINITY_DN29198_c0_g4 TRINITY_DN19743_c0_g1 TRINITY_DN4283_c0_g2 TRINITY_DN35505_c0_g4 TRINITY_DN19872_c0_g1 TRINITY_DN23027_c0_g1
	localization	7	TRINITY_DN27222_c0_g4 TRINITY_DN28081_c0_g1 TRINITY_DN29309_c0_g1 TRINITY_DN25249_c0_g5 TRINITY_DN36904_c2_g3 TRINITY_DN13687_c0_g1 TRINITY_DN34946_c0_g4
	biological regulation	5	TRINITY_DN28352_c0_g1 TRINITY_DN29901_c0_g1 TRINITY_DN37729_c2_g2 TRINITY_DN35102_c0_g2 TRINITY_DN23174_c0_g5
	signaling	3	TRINITY_DN28352_c0_g1 TRINITY_DN37729_c2_g2 TRINITY_DN35102_c0_g2
	cellular component organization or biogenesis	3	TRINITY_DN33397_c0_g1 TRINITY_DN30179_c0_g3 TRINITY_DN21079_c1_g1
Cellular Component	cell	18	TRINITY_DN33853_c1_g1 TRINITY_DN31297_c0_g5 TRINITY_DN37554_c2_g8 TRINITY_DN23174_c0_g5 TRINITY_DN34946_c0_g4 TRINITY_DN30930_c0_g1 TRINITY_DN26136_c0_g1 TRINITY_DN31379_c0_g1 TRINITY_DN28912_c0_g3 TRINITY_DN33246_c1_g4 TRINITY_DN15666_c0_g1 TRINITY_DN25249_c0_g5 TRINITY_DN36904_c2_g3 TRINITY_DN23362_c0_g1 TRINITY_DN24922_c0_g3 TRINITY_DN14067_c0_g1 TRINITY_DN13687_c0_g1 TRINITY_DN36157_c0_g4
	organelle	11	TRINITY_DN33246_c1_g4 TRINITY_DN37554_c2_g8 TRINITY_DN36904_c2_g3 TRINITY_DN23174_c0_g5 TRINITY_DN30930_c0_g1 TRINITY_DN26136_c0_g1 TRINITY_DN31379_c0_g1 TRINITY_DN28912_c0_g3 TRINITY_DN24922_c0_g3 TRINITY_DN14067_c0_g1 TRINITY_DN36157_c0_g4
	membrane	10	TRINITY_DN35996_c0_g2 TRINITY_DN32030_c0_g1 TRINITY_DN35996_c0_g1 TRINITY_DN32010_c0_g1 TRINITY_DN15666_c0_g1 TRINITY_DN25249_c0_g5 TRINITY_DN36904_c2_g3 TRINITY_DN27222_c0_g4 TRINITY_DN13687_c0_g1 TRINITY_DN32010_c0_g2
	macromolecular complex	8	TRINITY_DN31297_c0_g5 TRINITY_DN37554_c2_g8 TRINITY_DN25249_c0_g5 TRINITY_DN36904_c2_g3 TRINITY_DN34946_c0_g4 TRINITY_DN26136_c0_g1 TRINITY_DN14067_c0_g1 TRINITY_DN13687_c0_g1
	supramolecular complex	4	TRINITY_DN33246_c1_g4 TRINITY_DN31379_c0_g1 TRINITY_DN28912_c0_g3 TRINITY_DN24922_c0_g3
	extracellular region	1	TRINITY_DN23613_c0_g1
Molecular Function	catalytic activity	67	TRINITY_DN34946_c0_g4 TRINITY_DN34081_c0_g2 TRINITY_DN31637_c0_g1 TRINITY_DN31379_c0_g1 TRINITY_DN35102_c0_g2 TRINITY_DN23061_c1_g1 TRINITY_DN34156_c0_g3 TRINITY_DN22551_c0_g1 TRINITY_DN28726_c0_g1 TRINITY_DN28929_c0_g2 TRINITY_DN34705_c1_g1 TRINITY_DN4283_c0_g2 TRINITY_DN42034_c0_g1 TRINITY_DN32010_c0_g2 TRINITY_DN23166_c0_g1 TRINITY_DN23384_c0_g2 TRINITY_DN34847_c1_g1 TRINITY_DN36237_c1_g2 TRIN…
	binding	55	TRINITY_DN29901_c0_g1 TRINITY_DN32010_c0_g1 TRINITY_DN28564_c0_g1 TRINITY_DN34946_c0_g4 TRINITY_DN34081_c0_g2 TRINITY_DN30930_c0_g1 TRINITY_DN26136_c0_g1 TRINITY_DN31379_c0_g1 TRINITY_DN22429_c0_g1 TRINITY_DN29309_c0_g1 TRINITY_DN35102_c0_g2 TRINITY_DN31243_c0_g2 TRINITY_DN32030_c0_g1 TRINITY_DN33246_c1_g4 TRINITY_DN37600_c1_g1 TRINITY_DN33003_c0_g1 TRINITY_DN26841_c0_g2 TRINITY_DN36904_c2_g3 TRI…
	structural molecule activity	7	TRINITY_DN26136_c0_g1 TRINITY_DN33246_c1_g4 TRINITY_DN31379_c0_g1 TRINITY_DN28912_c0_g3 TRINITY_DN37554_c2_g8 TRINITY_DN14067_c0_g1 TRINITY_DN24922_c0_g3
	antioxidant activity	6	TRINITY_DN29198_c0_g4 TRINITY_DN19743_c0_g1 TRINITY_DN35505_c0_g4 TRINITY_DN4283_c0_g2 TRINITY_DN34081_c0_g2 TRINITY_DN23027_c0_g1
	molecular function regulator	5	TRINITY_DN25313_c0_g5 TRINITY_DN19777_c0_g1 TRINITY_DN3926_c0_g1 TRINITY_DN23174_c0_g5 TRINITY_DN15086_c0_g1
	transporter activity	3	TRINITY_DN27222_c0_g4 TRINITY_DN25249_c0_g5 TRINITY_DN13687_c0_g1
	other	1	TRINITY_DN35102_c0_g2

## Sheet: all Classification
GO Terms Level 1	GO Terms Level 2	No. of Protein	Protein IDs
Biological Process	metabolic process	165	TRINITY_DN23001_c0_g1 TRINITY_DN33144_c0_g2 TRINITY_DN30150_c2_g4 TRINITY_DN31637_c0_g1 TRINITY_DN29302_c0_g1 TRINITY_DN34873_c0_g3 TRINITY_DN35298_c0_g1 TRINITY_DN36098_c0_g1 TRINITY_DN35102_c0_g2 TRINITY_DN36635_c1_g5 TRINITY_DN27181_c0_g1 TRINITY_DN23061_c1_g1 TRINITY_DN30549_c0_g2 TRINITY_DN21079_c1_g1 TRINITY_DN32712_c0_g3 TRINITY_DN29707_c1_g1 TRINITY_DN33411_c1_g1 TRINITY_DN4283_c0_g2 TRIN…
	single-organism process	107	TRINITY_DN26716_c0_g1 TRINITY_DN29901_c0_g1 TRINITY_DN34677_c1_g3 TRINITY_DN35578_c0_g1 TRINITY_DN30150_c2_g4 TRINITY_DN34081_c0_g2 TRINITY_DN35298_c0_g1 TRINITY_DN36098_c0_g1 TRINITY_DN35102_c0_g2 TRINITY_DN36635_c1_g5 TRINITY_DN27181_c0_g1 TRINITY_DN23061_c1_g1 TRINITY_DN21286_c0_g2 TRINITY_DN36448_c2_g4 TRINITY_DN35842_c0_g1 TRINITY_DN34156_c0_g3 TRINITY_DN22551_c0_g1 TRINITY_DN30549_c0_g2 TRI…
	cellular process	80	TRINITY_DN29901_c0_g1 TRINITY_DN34677_c1_g3 TRINITY_DN37554_c2_g8 TRINITY_DN23001_c0_g1 TRINITY_DN35578_c0_g1 TRINITY_DN26136_c0_g1 TRINITY_DN31379_c0_g1 TRINITY_DN31276_c1_g1 TRINITY_DN35102_c0_g2 TRINITY_DN21286_c0_g2 TRINITY_DN21079_c1_g1 TRINITY_DN29707_c1_g1 TRINITY_DN36611_c1_g1 TRINITY_DN28929_c0_g2 TRINITY_DN34428_c0_g1 TRINITY_DN30179_c0_g3 TRINITY_DN32010_c0_g2 TRINITY_DN37729_c2_g2 TRI…
	response to stimulus	25	TRINITY_DN37729_c2_g2 TRINITY_DN26822_c0_g1 TRINITY_DN21719_c0_g1 TRINITY_DN34081_c0_g2 TRINITY_DN28352_c0_g1 TRINITY_DN29653_c0_g1 TRINITY_DN35102_c0_g2 TRINITY_DN34718_c0_g5 TRINITY_DN19743_c0_g1 TRINITY_DN35505_c0_g4 TRINITY_DN21286_c0_g2 TRINITY_DN19573_c0_g1 TRINITY_DN23027_c0_g1 TRINITY_DN32761_c0_g2 TRINITY_DN15666_c0_g1 TRINITY_DN24368_c1_g1 TRINITY_DN26226_c0_g2 TRINITY_DN4418_c0_g1 TRIN…
	localization	15	TRINITY_DN26027_c1_g1 TRINITY_DN32940_c1_g1 TRINITY_DN21328_c0_g1 TRINITY_DN25249_c0_g5 TRINITY_DN23053_c0_g2 TRINITY_DN36904_c2_g3 TRINITY_DN34946_c0_g4 TRINITY_DN32518_c0_g3 TRINITY_DN27222_c0_g4 TRINITY_DN28081_c0_g1 TRINITY_DN22011_c1_g1 TRINITY_DN29309_c0_g1 TRINITY_DN30242_c0_g1 TRINITY_DN13687_c0_g1 TRINITY_DN23387_c2_g1
	biological regulation	8	TRINITY_DN29901_c0_g1 TRINITY_DN37729_c2_g2 TRINITY_DN32761_c0_g2 TRINITY_DN23174_c0_g5 TRINITY_DN29653_c0_g1 TRINITY_DN28352_c0_g1 TRINITY_DN36549_c0_g3 TRINITY_DN35102_c0_g2
	cellular component organization	7	TRINITY_DN37246_c0_g3 TRINITY_DN33397_c0_g1 TRINITY_DN30179_c0_g3 TRINITY_DN21079_c1_g1 TRINITY_DN28284_c1_g2 TRINITY_DN34922_c0_g2 TRINITY_DN24310_c0_g1
	signaling	5	TRINITY_DN28352_c0_g1 TRINITY_DN37729_c2_g2 TRINITY_DN29653_c0_g1 TRINITY_DN32761_c0_g2 TRINITY_DN35102_c0_g2
Cellular Component	cell	32	TRINITY_DN33853_c1_g1 TRINITY_DN21328_c0_g1 TRINITY_DN37565_c1_g2 TRINITY_DN31297_c0_g5 TRINITY_DN37554_c2_g8 TRINITY_DN23001_c0_g1 TRINITY_DN26822_c0_g1 TRINITY_DN23174_c0_g5 TRINITY_DN34946_c0_g4 TRINITY_DN30930_c0_g1 TRINITY_DN26136_c0_g1 TRINITY_DN37246_c0_g3 TRINITY_DN31379_c0_g1 TRINITY_DN28912_c0_g3 TRINITY_DN36549_c0_g3 TRINITY_DN31962_c1_g3 TRINITY_DN24310_c0_g1 TRINITY_DN26027_c1_g1 TRI…
	organelle	22	TRINITY_DN21328_c0_g1 TRINITY_DN37554_c2_g8 TRINITY_DN23001_c0_g1 TRINITY_DN26822_c0_g1 TRINITY_DN23174_c0_g5 TRINITY_DN30930_c0_g1 TRINITY_DN26136_c0_g1 TRINITY_DN37246_c0_g3 TRINITY_DN31379_c0_g1 TRINITY_DN28912_c0_g3 TRINITY_DN36549_c0_g3 TRINITY_DN31962_c1_g3 TRINITY_DN24310_c0_g1 TRINITY_DN33246_c1_g4 TRINITY_DN21495_c0_g1 TRINITY_DN36904_c2_g3 TRINITY_DN26818_c0_g7 TRINITY_DN23218_c0_g4 TRI…
	membrane	21	TRINITY_DN35996_c0_g2 TRINITY_DN21328_c0_g1 TRINITY_DN35996_c0_g1 TRINITY_DN32010_c0_g1 TRINITY_DN21835_c0_g1 TRINITY_DN36167_c0_g1 TRINITY_DN33436_c0_g1 TRINITY_DN32940_c1_g1 TRINITY_DN32030_c0_g1 TRINITY_DN15666_c0_g1 TRINITY_DN25249_c0_g5 TRINITY_DN23053_c0_g2 TRINITY_DN34552_c0_g1 TRINITY_DN31735_c0_g1 TRINITY_DN36904_c2_g3 TRINITY_DN32518_c0_g3 TRINITY_DN27222_c0_g4 TRINITY_DN37689_c0_g2 TRI…
	macromolecular complex	14	TRINITY_DN21328_c0_g1 TRINITY_DN21495_c0_g1 TRINITY_DN31297_c0_g5 TRINITY_DN37554_c2_g8 TRINITY_DN25249_c0_g5 TRINITY_DN23001_c0_g1 TRINITY_DN36904_c2_g3 TRINITY_DN32491_c0_g1 TRINITY_DN34946_c0_g4 TRINITY_DN26136_c0_g1 TRINITY_DN23218_c0_g4 TRINITY_DN14067_c0_g1 TRINITY_DN13687_c0_g1 TRINITY_DN31962_c1_g3
	supramolecular complex	4	TRINITY_DN33246_c1_g4 TRINITY_DN31379_c0_g1 TRINITY_DN28912_c0_g3 TRINITY_DN24922_c0_g3
	extracellular region	2	TRINITY_DN22467_c0_g1 TRINITY_DN23613_c0_g1
Molecular Function	catalytic activity	184	TRINITY_DN32286_c0_g1 TRINITY_DN21835_c0_g1 TRINITY_DN33144_c0_g2 TRINITY_DN34946_c0_g4 TRINITY_DN31637_c0_g1 TRINITY_DN29302_c0_g1 TRINITY_DN33436_c0_g1 TRINITY_DN34873_c0_g3 TRINITY_DN31379_c0_g1 TRINITY_DN37462_c0_g2 TRINITY_DN35298_c0_g1 TRINITY_DN36098_c0_g1 TRINITY_DN35102_c0_g2 TRINITY_DN37187_c0_g6 TRINITY_DN24417_c0_g1 TRINITY_DN27181_c0_g1 TRINITY_DN23061_c1_g1 TRINITY_DN30549_c0_g2 TRI…
	binding	168	TRINITY_DN29901_c0_g1 TRINITY_DN32010_c0_g1 TRINITY_DN23001_c0_g1 TRINITY_DN21835_c0_g1 TRINITY_DN34946_c0_g4 TRINITY_DN33436_c0_g1 TRINITY_DN31379_c0_g1 TRINITY_DN35298_c0_g1 TRINITY_DN36098_c0_g1 TRINITY_DN35102_c0_g2 TRINITY_DN37187_c0_g6 TRINITY_DN22376_c2_g1 TRINITY_DN24008_c0_g1 TRINITY_DN30549_c0_g2 TRINITY_DN34867_c0_g4 TRINITY_DN28135_c0_g1 TRINITY_DN32712_c0_g3 TRINITY_DN29707_c1_g1 TRI…
	molecular function regulator	12	TRINITY_DN25313_c0_g5 TRINITY_DN19777_c0_g1 TRINITY_DN27295_c1_g5 TRINITY_DN22178_c0_g1 TRINITY_DN3926_c0_g1 TRINITY_DN23174_c0_g5 TRINITY_DN23225_c0_g1 TRINITY_DN15086_c0_g1 TRINITY_DN25989_c0_g4 TRINITY_DN16642_c0_g1 TRINITY_DN30872_c0_g1 TRINITY_DN15932_c0_g2
	antioxidant activity	10	TRINITY_DN26226_c0_g2 TRINITY_DN21719_c0_g1 TRINITY_DN34081_c0_g2 TRINITY_DN34718_c0_g5 TRINITY_DN29198_c0_g4 TRINITY_DN21286_c0_g2 TRINITY_DN4283_c0_g2 TRINITY_DN35505_c0_g4 TRINITY_DN19743_c0_g1 TRINITY_DN23027_c0_g1
	structural molecule activity	8	TRINITY_DN33246_c1_g4 TRINITY_DN37554_c2_g8 TRINITY_DN26136_c0_g1 TRINITY_DN31379_c0_g1 TRINITY_DN23218_c0_g4 TRINITY_DN28912_c0_g3 TRINITY_DN24922_c0_g3 TRINITY_DN14067_c0_g1
	transporter activity	5	TRINITY_DN32940_c1_g1 TRINITY_DN27222_c0_g4 TRINITY_DN25249_c0_g5 TRINITY_DN23053_c0_g2 TRINITY_DN13687_c0_g1
	other	4	TRINITY_DN29653_c0_g1 TRINITY_DN36549_c0_g3 TRINITY_DN29707_c1_g1 TRINITY_DN35102_c0_g2
