# Supplementary material for: Proteomic and metabolic profile analysis of low-temperature storage responses in Ipomoea batata Lam. tuberous roots
Source: BMC Plant Biol. 2020 Sep 21;20:435. doi: 10.1186/s12870-020-02642-7 (PMC7507648; doi:10.1186/s12870-020-02642-7)
Supplement: Supplementary file 4 — Additional file 4. Subcellular location of differentially expressed proteins (DEPs) identified by > 1.5 fold in I. batata roots under cold stress (4 °C) compared to CK. [file 12870_2020_2642_MOESM4_ESM.xlsx]

## Sheet: Up Classification
Subcellular Location	No. of Protein	Protein IDs
chloroplast	81	TRINITY_DN37276_c4_g6 TRINITY_DN31334_c0_g1 TRINITY_DN32286_c0_g1 TRINITY_DN37462_c0_g2 TRINITY_DN36098_c0_g1 TRINITY_DN36635_c1_g5 TRINITY_DN27181_c0_g1 TRINITY_DN21286_c0_g2 TRINITY_DN35842_c0_g1 TRINITY_DN32712_c0_g3 TRINITY_DN32422_c0_g1 TRINITY_DN29707_c1_g1 TRINITY_DN22661_c0_g1 TRINITY_DN22178_c0_g1 TRINITY_DN35616_c0_g1 TRINITY_DN33411_c1_g1 TRINITY_DN25665_c0_g1 TRINITY_DN36326_c0_g4 TRI…
cytoplasm	80	TRINITY_DN26716_c0_g1 TRINITY_DN34677_c1_g3 TRINITY_DN27506_c2_g1 TRINITY_DN23001_c0_g1 TRINITY_DN35578_c0_g1 TRINITY_DN35836_c0_g4 TRINITY_DN30150_c2_g4 TRINITY_DN29302_c0_g1 TRINITY_DN27542_c0_g1 TRINITY_DN35298_c0_g1 TRINITY_DN34420_c1_g1 TRINITY_DN37187_c0_g6 TRINITY_DN26487_c0_g1 TRINITY_DN17435_c0_g1 TRINITY_DN21537_c0_g1 TRINITY_DN27167_c0_g1 TRINITY_DN34867_c0_g4 TRINITY_DN37703_c4_g1 TRI…
nucleus	63	TRINITY_DN27336_c1_g1 TRINITY_DN29006_c0_g1 TRINITY_DN37540_c0_g2 TRINITY_DN36083_c0_g3 TRINITY_DN24454_c0_g1 TRINITY_DN34328_c0_g2 TRINITY_DN27144_c0_g1 TRINITY_DN33038_c0_g6 TRINITY_DN34873_c0_g3 TRINITY_DN32270_c0_g1 TRINITY_DN31276_c1_g1 TRINITY_DN33658_c0_g1 TRINITY_DN36549_c0_g3 TRINITY_DN30242_c0_g1 TRINITY_DN22376_c2_g1 TRINITY_DN33335_c2_g2 TRINITY_DN35800_c0_g1 TRINITY_DN37040_c0_g1 TRI…
plasma membrane	11	TRINITY_DN30549_c0_g2 TRINITY_DN35831_c0_g1 TRINITY_DN34552_c0_g1 TRINITY_DN23053_c0_g2 TRINITY_DN31735_c0_g1 TRINITY_DN21835_c0_g1 TRINITY_DN36167_c0_g1 TRINITY_DN33436_c0_g1 TRINITY_DN37689_c0_g2 TRINITY_DN31177_c0_g1 TRINITY_DN28900_c0_g2
extracellular	10	TRINITY_DN26018_c1_g1 TRINITY_DN20884_c0_g1 TRINITY_DN33144_c0_g2 TRINITY_DN25691_c0_g2 TRINITY_DN22467_c0_g1 TRINITY_DN36099_c2_g2 TRINITY_DN34718_c0_g5 TRINITY_DN30722_c0_g5 TRINITY_DN37765_c1_g3 TRINITY_DN36448_c2_g4
mitochondria	10	TRINITY_DN21411_c0_g1 TRINITY_DN25866_c1_g2 TRINITY_DN36448_c2_g12 TRINITY_DN35058_c0_g1 TRINITY_DN23218_c0_g4 TRINITY_DN35578_c0_g2 TRINITY_DN28235_c0_g1 TRINITY_DN36611_c1_g1 TRINITY_DN19801_c0_g1 TRINITY_DN22776_c0_g3
cytoskeleton	4	TRINITY_DN25171_c0_g2 TRINITY_DN24417_c0_g1 TRINITY_DN29246_c0_g2 TRINITY_DN26799_c0_g1
nucleus,plasma membrane	2	TRINITY_DN32207_c0_g1 TRINITY_DN24568_c0_g1
endoplasmic reticulum	2	TRINITY_DN32940_c1_g1 TRINITY_DN31062_c0_g2
vacuolar membrane	2	TRINITY_DN29601_c2_g4 TRINITY_DN33730_c0_g2

## Sheet: Down Classification
Subcellular Location	No. of Protein	Protein IDs
chloroplast	51	TRINITY_DN29901_c0_g1 TRINITY_DN32397_c0_g2 TRINITY_DN22261_c0_g1 TRINITY_DN28564_c0_g1 TRINITY_DN27834_c0_g1 TRINITY_DN24352_c0_g1 TRINITY_DN34946_c0_g4 TRINITY_DN23540_c0_g1 TRINITY_DN26136_c0_g1 TRINITY_DN35891_c1_g3 TRINITY_DN21878_c0_g1 TRINITY_DN29309_c0_g1 TRINITY_DN31243_c0_g2 TRINITY_DN35668_c0_g1 TRINITY_DN23061_c1_g1 TRINITY_DN32030_c0_g1 TRINITY_DN21079_c1_g1 TRINITY_DN33003_c0_g1 TRI…
cytoplasm	45	TRINITY_DN20191_c0_g1 TRINITY_DN36038_c1_g1 TRINITY_DN34081_c0_g2 TRINITY_DN36569_c1_g1 TRINITY_DN31379_c0_g1 TRINITY_DN30263_c1_g1 TRINITY_DN34156_c0_g3 TRINITY_DN27625_c0_g1 TRINITY_DN33732_c2_g1 TRINITY_DN33246_c1_g4 TRINITY_DN34706_c0_g1 TRINITY_DN17669_c0_g2 TRINITY_DN25249_c0_g5 TRINITY_DN20905_c0_g1 TRINITY_DN32625_c0_g1 TRINITY_DN24700_c0_g2 TRINITY_DN20422_c1_g1 TRINITY_DN30179_c0_g3 TRI…
nucleus	33	TRINITY_DN28013_c0_g1 TRINITY_DN37554_c2_g8 TRINITY_DN30930_c0_g1 TRINITY_DN22429_c0_g1 TRINITY_DN35102_c0_g2 TRINITY_DN24362_c0_g2 TRINITY_DN32777_c0_g2 TRINITY_DN37600_c1_g1 TRINITY_DN26841_c0_g2 TRINITY_DN24368_c1_g1 TRINITY_DN36904_c2_g3 TRINITY_DN23371_c0_g1 TRINITY_DN35855_c2_g1 TRINITY_DN29583_c1_g1 TRINITY_DN29318_c0_g1 TRINITY_DN20046_c0_g1 TRINITY_DN26934_c0_g1 TRINITY_DN34287_c0_g1 TRI…
plasma membrane	8	TRINITY_DN35996_c0_g2 TRINITY_DN27222_c0_g4 TRINITY_DN35996_c0_g1 TRINITY_DN32010_c0_g1 TRINITY_DN34556_c0_g1 TRINITY_DN28726_c0_g1 TRINITY_DN32010_c0_g2 TRINITY_DN29808_c0_g1
cytoskeleton	6	TRINITY_DN22551_c0_g1 TRINITY_DN37729_c2_g2 TRINITY_DN37327_c0_g2 TRINITY_DN33239_c0_g1 TRINITY_DN17751_c0_g1 TRINITY_DN34847_c1_g1
extracellular	5	TRINITY_DN35346_c1_g1 TRINITY_DN19777_c0_g1 TRINITY_DN23613_c0_g1 TRINITY_DN37571_c1_g2 TRINITY_DN36329_c0_g2
mitochondria	4	TRINITY_DN29266_c1_g1 TRINITY_DN37436_c0_g1 TRINITY_DN28376_c0_g2 TRINITY_DN35694_c1_g2
endoplasmic reticulum	2	TRINITY_DN37656_c2_g3 TRINITY_DN31637_c0_g1
peroxisome	2	TRINITY_DN37292_c1_g5 TRINITY_DN23027_c0_g1
vacuolar membrane	1	TRINITY_DN20485_c0_g1
chloroplast,mitochondria	1	TRINITY_DN31297_c0_g5

## Sheet: all Classification
Subcellular Location	No. of Protein	Protein IDs
chloroplast	132	TRINITY_DN29901_c0_g1 TRINITY_DN22261_c0_g1 TRINITY_DN37276_c4_g6 TRINITY_DN27834_c0_g1 TRINITY_DN32286_c0_g1 TRINITY_DN34946_c0_g4 TRINITY_DN23540_c0_g1 TRINITY_DN37462_c0_g2 TRINITY_DN36098_c0_g1 TRINITY_DN36635_c1_g5 TRINITY_DN27181_c0_g1 TRINITY_DN23061_c1_g1 TRINITY_DN21079_c1_g1 TRINITY_DN32712_c0_g3 TRINITY_DN29707_c1_g1 TRINITY_DN22178_c0_g1 TRINITY_DN33411_c1_g1 TRINITY_DN42034_c0_g1 TRI…
cytoplasm	125	TRINITY_DN26716_c0_g1 TRINITY_DN34677_c1_g3 TRINITY_DN27506_c2_g1 TRINITY_DN20191_c0_g1 TRINITY_DN23001_c0_g1 TRINITY_DN35578_c0_g1 TRINITY_DN35836_c0_g4 TRINITY_DN30150_c2_g4 TRINITY_DN34081_c0_g2 TRINITY_DN29302_c0_g1 TRINITY_DN36569_c1_g1 TRINITY_DN27542_c0_g1 TRINITY_DN31379_c0_g1 TRINITY_DN35298_c0_g1 TRINITY_DN34420_c1_g1 TRINITY_DN37187_c0_g6 TRINITY_DN30263_c1_g1 TRINITY_DN26487_c0_g1 TRI…
nucleus	96	TRINITY_DN37540_c0_g2 TRINITY_DN37554_c2_g8 TRINITY_DN34873_c0_g3 TRINITY_DN31276_c1_g1 TRINITY_DN35102_c0_g2 TRINITY_DN30242_c0_g1 TRINITY_DN22376_c2_g1 TRINITY_DN33335_c2_g2 TRINITY_DN37040_c0_g1 TRINITY_DN24362_c0_g2 TRINITY_DN37540_c0_g1 TRINITY_DN24008_c0_g1 TRINITY_DN27472_c0_g1 TRINITY_DN22167_c0_g1 TRINITY_DN28135_c0_g1 TRINITY_DN26841_c0_g2 TRINITY_DN24368_c1_g1 TRINITY_DN26130_c0_g1 TRI…
plasma membrane	19	TRINITY_DN35996_c0_g2 TRINITY_DN35996_c0_g1 TRINITY_DN32010_c0_g1 TRINITY_DN34556_c0_g1 TRINITY_DN21835_c0_g1 TRINITY_DN36167_c0_g1 TRINITY_DN33436_c0_g1 TRINITY_DN31177_c0_g1 TRINITY_DN30549_c0_g2 TRINITY_DN35831_c0_g1 TRINITY_DN23053_c0_g2 TRINITY_DN34552_c0_g1 TRINITY_DN31735_c0_g1 TRINITY_DN28726_c0_g1 TRINITY_DN29808_c0_g1 TRINITY_DN27222_c0_g4 TRINITY_DN37689_c0_g2 TRINITY_DN28900_c0_g2 TRI…
extracellular	15	TRINITY_DN26018_c1_g1 TRINITY_DN20884_c0_g1 TRINITY_DN19777_c0_g1 TRINITY_DN33144_c0_g2 TRINITY_DN25691_c0_g2 TRINITY_DN22467_c0_g1 TRINITY_DN36099_c2_g2 TRINITY_DN35346_c1_g1 TRINITY_DN34718_c0_g5 TRINITY_DN30722_c0_g5 TRINITY_DN23613_c0_g1 TRINITY_DN37571_c1_g2 TRINITY_DN37765_c1_g3 TRINITY_DN36329_c0_g2 TRINITY_DN36448_c2_g4
mitochondria	14	TRINITY_DN21411_c0_g1 TRINITY_DN25866_c1_g2 TRINITY_DN35578_c0_g2 TRINITY_DN28235_c0_g1 TRINITY_DN37436_c0_g1 TRINITY_DN36611_c1_g1 TRINITY_DN19801_c0_g1 TRINITY_DN22776_c0_g3 TRINITY_DN23218_c0_g4 TRINITY_DN35058_c0_g1 TRINITY_DN36448_c2_g12 TRINITY_DN29266_c1_g1 TRINITY_DN28376_c0_g2 TRINITY_DN35694_c1_g2
cytoskeleton	10	TRINITY_DN22551_c0_g1 TRINITY_DN37729_c2_g2 TRINITY_DN37327_c0_g2 TRINITY_DN25171_c0_g2 TRINITY_DN33239_c0_g1 TRINITY_DN24417_c0_g1 TRINITY_DN17751_c0_g1 TRINITY_DN29246_c0_g2 TRINITY_DN26799_c0_g1 TRINITY_DN34847_c1_g1
endoplasmic reticulum	4	TRINITY_DN32940_c1_g1 TRINITY_DN31062_c0_g2 TRINITY_DN37656_c2_g3 TRINITY_DN31637_c0_g1
vacuolar membrane	3	TRINITY_DN29601_c2_g4 TRINITY_DN33730_c0_g2 TRINITY_DN20485_c0_g1
nucleus,plasma membrane	2	TRINITY_DN32207_c0_g1 TRINITY_DN24568_c0_g1
peroxisome	2	TRINITY_DN37292_c1_g5 TRINITY_DN23027_c0_g1
chloroplast,mitochondria	1	TRINITY_DN31297_c0_g5
