# Supplementary material for: Proteomic and metabolic profile analysis of low-temperature storage responses in Ipomoea batata Lam. tuberous roots
Source: BMC Plant Biol. 2020 Sep 21;20:435. doi: 10.1186/s12870-020-02642-7 (PMC7507648; doi:10.1186/s12870-020-02642-7)
Supplement: Supplementary file 5 — Additional file 5. KEGG annotations of DEPs in I. batata roots under cold stress (4 °C) compared to CK. [file 12870_2020_2642_MOESM5_ESM.xlsx]

## Sheet: Up
KEGG pathway	Mapping	Background	All Mapping	All Background	Fold enrichment	Fisher's exact test p value	-log10(p value)	Related proteins
sly00940 Phenylpropanoid biosynthesis	15	59	95	2257	6.04	6.6599e-09	8.18	TRINITY_DN31810_c0_g11 TRINITY_DN37565_c1_g2 TRINITY_DN26226_c0_g2 TRINITY_DN21719_c0_g1 TRINITY_DN29196_c0_g1 TRINITY_DN30150_c2_g4 TRINITY_DN23695_c1_g2 TRINITY_DN31218_c5_g2 TRINITY_DN28920_c1_g3 TRINITY_DN32162_c1_g1 TRINITY_DN34718_c0_g5 TRINITY_DN35496_c1_g3 TRINITY_DN36635_c1_g5 TRINITY_DN21286_c0_g2 TRINITY_DN17430_c0_g2
sly00960 Tropane, piperidine and pyridine alkaloid biosynthesis	5	18	95	2257	6.6	0.000658909	3.18	TRINITY_DN24789_c0_g3 TRINITY_DN37462_c0_g2 TRINITY_DN24417_c0_g1 TRINITY_DN32286_c0_g1 TRINITY_DN30026_c1_g4
sly00945 Stilbenoid, diarylheptanoid and gingerol biosynthesis	3	5	95	2257	14.25	0.00067973	3.17	TRINITY_DN31810_c0_g11 TRINITY_DN35496_c1_g3 TRINITY_DN29196_c0_g1
sly00941 Flavonoid biosynthesis	3	7	95	2257	10.18	0.00223625	2.65	TRINITY_DN31810_c0_g11 TRINITY_DN35496_c1_g3 TRINITY_DN29196_c0_g1
sly00591 Linoleic acid metabolism	2	3	95	2257	15.84	0.00511675	2.29	TRINITY_DN29618_c0_g2 TRINITY_DN35298_c0_g1
sly00908 Zeatin biosynthesis	2	4	95	2257	11.88	0.00995304	2	TRINITY_DN33658_c0_g1 TRINITY_DN27808_c0_g2
sly04141 Protein processing in endoplasmic reticulum	12	142	95	2257	2.01	0.0141057	1.85	TRINITY_DN21537_c0_g1 TRINITY_DN20311_c0_g1 TRINITY_DN21328_c0_g1 TRINITY_DN31276_c0_g1 TRINITY_DN33469_c0_g1 TRINITY_DN33730_c0_g2 TRINITY_DN4418_c0_g1 TRINITY_DN31276_c1_g1 TRINITY_DN35901_c1_g2 TRINITY_DN34962_c1_g4 TRINITY_DN33570_c0_g1 TRINITY_DN27519_c1_g1
sly03030 DNA replication	3	17	95	2257	4.19	0.0319941	1.49	TRINITY_DN21495_c0_g1 TRINITY_DN32491_c0_g1 TRINITY_DN31962_c1_g3
sly00910 Nitrogen metabolism	2	8	95	2257	5.94	0.0415995	1.38	TRINITY_DN29207_c0_g1 TRINITY_DN37520_c2_g1

## Sheet: Up Pathway2Protein
KEGG pathway	Fisher's exact test p value	Protein accession	Protein description	celsius4/celsius13 Ratio	Regulated Type	celsius4/celsius13 P value	MW [kDa]	Score	Coverage [%]	#Peptides	#PSMs	#Unique peptides	celsius4	celsius13
sly00270 Cysteine and methionine metabolism	0.169115	TRINITY_DN25171_c0_g2	S-adenosylmethionine synthase 2 OS=Nicotiana tabacum GN=SAMS2 PE=2 SV=1	6.026	Up	0.0158	42.763	39.144	20.5	8	14	3	1.826	0.303
sly00270 Cysteine and methionine metabolism	0.169115	TRINITY_DN36632_c0_g1	Bifunctional L-3-cyanoalanine synthase/cysteine synthase 1, mitochondrial OS=Solanum tuberosum GN=PCAS-1 PE=1 SV=1	2.391	Up	2.28e-06	26.633	53.262	30.8	7	13	7	1.461	0.611
sly00270 Cysteine and methionine metabolism	0.169115	TRINITY_DN29442_c0_g2	S-adenosylmethionine synthase 2 OS=Catharanthus roseus GN=SAMS2 PE=1 SV=1	4.505	Up	4.65e-10	43.094	304.86	44	14	27	7	1.73	0.384
sly00270 Cysteine and methionine metabolism	0.169115	TRINITY_DN30832_c0_g4	Methionine gamma-lyase OS=Arabidopsis thaliana GN=MGL PE=1 SV=1	2.362	Up	0.0424	20.276	16.016	15.3	2	3	2	1.455	0.616
sly00270 Cysteine and methionine metabolism	0.169115	TRINITY_DN24245_c1_g1	S-adenosylmethionine synthase 3 OS=Petunia hybrida GN=SAM3 PE=2 SV=1	2.328	Up	0.00124	43.372	34.168	21.9	9	17	2	1.448	0.622
sly04016 MAPK signaling pathway - plant	0.224417	TRINITY_DN22467_c0_g1	Basic form of pathogenesis-related protein 1 OS=Nicotiana tabacum PE=3 SV=1	5.479	Up	0.000923	17.796	37.376	32.9	3	3	3	1.797	0.328
sly04016 MAPK signaling pathway - plant	0.224417	TRINITY_DN21164_c0_g1	Endochitinase 1 OS=Theobroma cacao GN=CHIA1 PE=2 SV=1	2.023	Up	0.000362	14.591	39.88	10.1	1	3	1	1.378	0.681
sly04016 MAPK signaling pathway - plant	0.224417	TRINITY_DN29707_c1_g1	Mitogen-activated protein kinase 9 OS=Arabidopsis thaliana GN=MPK9 PE=2 SV=2	1.919	Up	1.28e-06	66.524	70.245	10.3	6	7	6	1.351	0.704
sly00220 Arginine biosynthesis	0.267948	TRINITY_DN29207_c0_g1	Glutamate dehydrogenase B OS=Nicotiana plumbaginifolia GN=GDHB PE=2 SV=1	1.954	Up	0.000222	44.504	30.811	9	3	4	2	1.36	0.696
sly00220 Arginine biosynthesis	0.267948	TRINITY_DN30906_c0_g1	Alanine aminotransferase 2, mitochondrial OS=Arabidopsis thaliana GN=ALAAT2 PE=2 SV=1	1.57	Up	7.76e-12	45.48	149.76	29	13	23	13	1.245	0.793
sly00908 Zeatin biosynthesis	0.00995304	TRINITY_DN33658_c0_g1	Zeatin O-glucosyltransferase OS=Phaseolus lunatus GN=ZOG1 PE=2 SV=1	1.845	Up	0.0403	51.919	18.925	6.9	3	3	3	1.33	0.721
sly00908 Zeatin biosynthesis	0.00995304	TRINITY_DN27808_c0_g2	Zeatin O-glucosyltransferase OS=Phaseolus lunatus GN=ZOG1 PE=2 SV=1	5.42	Up	8.88e-16	51.931	112.63	18	12	23	12	1.794	0.331
sly00960 Tropane, piperidine and pyridine alkaloid biosynthesis	0.000658909	TRINITY_DN24789_c0_g3	Tropinone reductase homolog OS=Datura stramonium PE=2 SV=1	5.187	Up	0.000279	28.564	24.798	18	5	8	4	1.779	0.343
sly00960 Tropane, piperidine and pyridine alkaloid biosynthesis	0.000658909	TRINITY_DN37462_c0_g2	Tropinone reductase 2 OS=Datura stramonium GN=TR2 PE=1 SV=1	3.302	Up	0.0262	23.623	21.161	21.9	5	9	3	1.608	0.487
sly00960 Tropane, piperidine and pyridine alkaloid biosynthesis	0.000658909	TRINITY_DN24417_c0_g1	Senescence-associated protein 13 OS=Arabidopsis thaliana GN=SAG13 PE=1 SV=1	2.675	Up	1.43e-10	28.942	60.112	27	9	13	7	1.514	0.566
sly00960 Tropane, piperidine and pyridine alkaloid biosynthesis	0.000658909	TRINITY_DN32286_c0_g1	Tropinone reductase homolog OS=Datura stramonium PE=2 SV=1	5.562	Up	2.63e-08	15.487	34.051	20	3	7	3	1.802	0.324
sly00960 Tropane, piperidine and pyridine alkaloid biosynthesis	0.000658909	TRINITY_DN30026_c1_g4	Tropinone reductase homolog OS=Datura stramonium PE=2 SV=1	4.821	Up	1.36e-07	16.835	44.834	34.4	5	7	5	1.755	0.364
sly00360 Phenylalanine metabolism	0.0554634	TRINITY_DN31810_c0_g11	Caffeoyl-CoA O-methyltransferase OS=Vitis vinifera PE=2 SV=1	3.628	Up	0.000984	20.013	21.079	14	3	4	2	1.647	0.454
sly00360 Phenylalanine metabolism	0.0554634	TRINITY_DN37565_c1_g2	Phenylalanine ammonia-lyase OS=Ipomoea batatas PE=2 SV=1	3.445	Up	5.61e-09	76.013	122.91	17.9	11	12	9	1.626	0.472
sly00360 Phenylalanine metabolism	0.0554634	TRINITY_DN32162_c1_g1	4-coumarate--CoA ligase 1 OS=Nicotiana tabacum GN=4CL1 PE=2 SV=1	2.061	Up	1.11e-16	40.491	113.85	29.8	11	18	11	1.387	0.673
sly00940 Phenylpropanoid biosynthesis	6.6599e-09	TRINITY_DN31810_c0_g11	Caffeoyl-CoA O-methyltransferase OS=Vitis vinifera PE=2 SV=1	3.628	Up	0.000984	20.013	21.079	14	3	4	2	1.647	0.454
sly00940 Phenylpropanoid biosynthesis	6.6599e-09	TRINITY_DN37565_c1_g2	Phenylalanine ammonia-lyase OS=Ipomoea batatas PE=2 SV=1	3.445	Up	5.61e-09	76.013	122.91	17.9	11	12	9	1.626	0.472
sly00940 Phenylpropanoid biosynthesis	6.6599e-09	TRINITY_DN26226_c0_g2	Cationic peroxidase 2 OS=Arachis hypogaea GN=PNC2 PE=2 SV=1	5.34	Up	9.99e-07	20.393	51.491	20.2	5	9	5	1.789	0.335
sly00940 Phenylpropanoid biosynthesis	6.6599e-09	TRINITY_DN21719_c0_g1	Cationic peroxidase 2 OS=Arachis hypogaea GN=PNC2 PE=2 SV=1	3.475	Up	0.00296	34.937	20.264	8	3	4	3	1.63	0.469
sly00940 Phenylpropanoid biosynthesis	6.6599e-09	TRINITY_DN29196_c0_g1	Cytochrome P450 98A3 OS=Arabidopsis thaliana GN=CYP98A3 PE=1 SV=1	1.691	Up	3.74e-13	58.017	122.29	33	15	23	15	1.285	0.76
sly00940 Phenylpropanoid biosynthesis	6.6599e-09	TRINITY_DN30150_c2_g4	8-hydroxygeraniol dehydrogenase OS=Catharanthus roseus GN=10HGO PE=1 SV=1	2.994	Up	1.73e-07	10.252	20.308	24	2	8	2	1.566	0.523
sly00940 Phenylpropanoid biosynthesis	6.6599e-09	TRINITY_DN23695_c1_g2	Caffeoylshikimate esterase OS=Arabidopsis thaliana GN=CSE PE=1 SV=1	4.568	Up	1.59e-06	23.323	57.363	27.2	5	9	5	1.736	0.38
sly00940 Phenylpropanoid biosynthesis	6.6599e-09	TRINITY_DN31218_c5_g2	8-hydroxygeraniol dehydrogenase OS=Catharanthus roseus GN=10HGO PE=1 SV=1	3.293	Up	7.56e-05	8.123	25.533	31.9	4	7	4	1.607	0.488
sly00940 Phenylpropanoid biosynthesis	6.6599e-09	TRINITY_DN28920_c1_g3	Probable mannitol dehydrogenase OS=Fragaria ananassa GN=CAD PE=2 SV=1	1.553	Up	0.0495	7.4796	28.661	61.8	3	4	2	1.239	0.798
sly00940 Phenylpropanoid biosynthesis	6.6599e-09	TRINITY_DN32162_c1_g1	4-coumarate--CoA ligase 1 OS=Nicotiana tabacum GN=4CL1 PE=2 SV=1	2.061	Up	1.11e-16	40.491	113.85	29.8	11	18	11	1.387	0.673
sly00940 Phenylpropanoid biosynthesis	6.6599e-09	TRINITY_DN34718_c0_g5	Peroxidase 72 OS=Arabidopsis thaliana GN=PER72 PE=1 SV=1	2.985	Up	0.00468	36.791	25.861	11	4	6	4	1.564	0.524
sly00940 Phenylpropanoid biosynthesis	6.6599e-09	TRINITY_DN35496_c1_g3	Shikimate O-hydroxycinnamoyltransferase OS=Nicotiana tabacum GN=HST PE=1 SV=1	1.671	Up	1e-32	47.929	172.15	28.5	12	24	12	1.278	0.765
sly00940 Phenylpropanoid biosynthesis	6.6599e-09	TRINITY_DN36635_c1_g5	8-hydroxygeraniol dehydrogenase OS=Catharanthus roseus GN=10HGO PE=1 SV=1	4.706	Up	2.07e-08	8.0899	39.071	55.6	5	9	4	1.746	0.371
sly00940 Phenylpropanoid biosynthesis	6.6599e-09	TRINITY_DN21286_c0_g2	Peroxidase 4 OS=Vitis vinifera GN=GSVIVT00023967001 PE=1 SV=1	3.1	Up	1e-32	35.983	109.73	37.6	10	22	10	1.581	0.51
sly00940 Phenylpropanoid biosynthesis	6.6599e-09	TRINITY_DN17430_c0_g2	8-hydroxygeraniol dehydrogenase OS=Catharanthus roseus GN=10HGO PE=1 SV=1	3.65	Up	1.79e-05	9.4555	27.746	47.1	5	9	3	1.65	0.452
sly00750 Vitamin B6 metabolism	0.0879533	TRINITY_DN34428_c0_g1	Pyridoxal 5'-phosphate synthase subunit PDX1.3 OS=Arabidopsis thaliana GN=PDX13 PE=1 SV=2	2.831	Up	6.04e-05	12.424	23.98	54.6	7	20	2	1.54	0.544
sly00750 Vitamin B6 metabolism	0.0879533	TRINITY_DN32815_c1_g1	Probable pyridoxal 5'-phosphate synthase subunit PDX1 OS=Hevea brasiliensis GN=PDX1 PE=2 SV=1	2.513	Up	0.00814	25.393	23.494	29.6	9	26	2	1.485	0.591
sly00250 Alanine, aspartate and glutamate metabolism	0.270263	TRINITY_DN29207_c0_g1	Glutamate dehydrogenase B OS=Nicotiana plumbaginifolia GN=GDHB PE=2 SV=1	1.954	Up	0.000222	44.504	30.811	9	3	4	2	1.36	0.696
sly00250 Alanine, aspartate and glutamate metabolism	0.270263	TRINITY_DN30906_c0_g1	Alanine aminotransferase 2, mitochondrial OS=Arabidopsis thaliana GN=ALAAT2 PE=2 SV=1	1.57	Up	7.76e-12	45.48	149.76	29	13	23	13	1.245	0.793
sly00250 Alanine, aspartate and glutamate metabolism	0.270263	TRINITY_DN37520_c2_g1	Glutamate synthase 1 [NADH], chloroplastic OS=Arabidopsis thaliana GN=GLT1 PE=1 SV=2	2.081	Up	1e-32	241.73	194.43	13.2	25	37	25	1.392	0.669
sly00591 Linoleic acid metabolism	0.00511675	TRINITY_DN29618_c0_g2	Probable linoleate 9S-lipoxygenase 5 OS=Solanum tuberosum GN=LOX1.5 PE=2 SV=1	4.144	Up	3.54e-08	71.215	133.21	21.8	11	17	11	1.699	0.41
sly00591 Linoleic acid metabolism	0.00511675	TRINITY_DN35298_c0_g1	Probable linoleate 9S-lipoxygenase 5 OS=Solanum tuberosum GN=LOX1.5 PE=2 SV=1	3.284	Up	1.29e-12	18.864	58.323	30.6	4	7	4	1.606	0.489
sly00910 Nitrogen metabolism	0.0415995	TRINITY_DN29207_c0_g1	Glutamate dehydrogenase B OS=Nicotiana plumbaginifolia GN=GDHB PE=2 SV=1	1.954	Up	0.000222	44.504	30.811	9	3	4	2	1.36	0.696
sly00910 Nitrogen metabolism	0.0415995	TRINITY_DN37520_c2_g1	Glutamate synthase 1 [NADH], chloroplastic OS=Arabidopsis thaliana GN=GLT1 PE=1 SV=2	2.081	Up	1e-32	241.73	194.43	13.2	25	37	25	1.392	0.669
sly00500 Starch and sucrose metabolism	0.156523	TRINITY_DN37040_c0_g3	Sucrose synthase OS=Solanum tuberosum PE=3 SV=1	3.516	Up	0.000762	57.343	43.06	24.7	12	20	6	1.635	0.465
sly00500 Starch and sucrose metabolism	0.156523	TRINITY_DN35578_c0_g2	Sucrose synthase OS=Solanum tuberosum PE=3 SV=1	3.958	Up	1e-32	50.351	105.82	25.9	13	33	8	1.682	0.425
sly00500 Starch and sucrose metabolism	0.156523	TRINITY_DN35578_c0_g1	Sucrose synthase OS=Solanum tuberosum PE=2 SV=1	3.782	Up	1.14e-11	55.725	118.5	29	14	31	7	1.664	0.44
sly00500 Starch and sucrose metabolism	0.156523	TRINITY_DN37765_c1_g3	Alpha-amylase OS=Vigna mungo GN=AMY1.1 PE=2 SV=1	2.015	Up	9.83e-12	14.162	37.136	30.5	4	8	4	1.376	0.683
sly00500 Starch and sucrose metabolism	0.156523	TRINITY_DN27181_c0_g1	Probable fructokinase-7 OS=Arabidopsis thaliana GN=At5g51830 PE=1 SV=1	1.717	Up	0.000243	37.372	29.602	11.3	4	4	4	1.293	0.753
sly00500 Starch and sucrose metabolism	0.156523	TRINITY_DN37040_c0_g1	Sucrose synthase OS=Solanum tuberosum PE=2 SV=1	7.188	Up	0.00262	14.45	23.623	30.7	4	6	2	1.876	0.261
sly03030 DNA replication	0.0319941	TRINITY_DN21495_c0_g1	DNA replication licensing factor MCM6 OS=Arabidopsis thaliana GN=MCM6 PE=1 SV=1	1.817	Up	0.002	93.497	40.241	7.6	7	8	7	1.323	0.728
sly03030 DNA replication	0.0319941	TRINITY_DN32491_c0_g1	DNA replication licensing factor MCM4 OS=Arabidopsis thaliana GN=MCM4 PE=1 SV=1	1.829	Up	0.00012	93.163	46.004	6.2	5	7	5	1.326	0.725
sly03030 DNA replication	0.0319941	TRINITY_DN31962_c1_g3	DNA replication licensing factor MCM5 OS=Arabidopsis thaliana GN=MCM5 PE=1 SV=1	1.668	Up	0.00128	53.034	32.403	11	4	6	4	1.278	0.766
sly00945 Stilbenoid, diarylheptanoid and gingerol biosynthesis	0.00067973	TRINITY_DN31810_c0_g11	Caffeoyl-CoA O-methyltransferase OS=Vitis vinifera PE=2 SV=1	3.628	Up	0.000984	20.013	21.079	14	3	4	2	1.647	0.454
sly00945 Stilbenoid, diarylheptanoid and gingerol biosynthesis	0.00067973	TRINITY_DN35496_c1_g3	Shikimate O-hydroxycinnamoyltransferase OS=Nicotiana tabacum GN=HST PE=1 SV=1	1.671	Up	1e-32	47.929	172.15	28.5	12	24	12	1.278	0.765
sly00945 Stilbenoid, diarylheptanoid and gingerol biosynthesis	0.00067973	TRINITY_DN29196_c0_g1	Cytochrome P450 98A3 OS=Arabidopsis thaliana GN=CYP98A3 PE=1 SV=1	1.691	Up	3.74e-13	58.017	122.29	33	15	23	15	1.285	0.76
sly00520 Amino sugar and nucleotide sugar metabolism	0.0972767	TRINITY_DN25665_c0_g1	Trifunctional UDP-glucose 4,6-dehydratase/UDP-4-keto-6-deoxy-D-glucose 3,5-epimerase/UDP-4-keto-L-rhamnose-reductase RHM1 OS=Arabidopsis thaliana GN=RHM1 PE=1 SV=1	2.023	Up	1e-32	75.863	158.84	26.3	17	25	15	1.378	0.681
sly00520 Amino sugar and nucleotide sugar metabolism	0.0972767	TRINITY_DN27506_c2_g1	Bifunctional dTDP-4-dehydrorhamnose 3,5-epimerase/dTDP-4-dehydrorhamnose reductase OS=Arabidopsis thaliana GN=NRS/ER PE=1 SV=1	2.058	Up	2e-06	15.387	16.591	21.8	3	6	2	1.387	0.674
sly00520 Amino sugar and nucleotide sugar metabolism	0.0972767	TRINITY_DN21164_c0_g1	Endochitinase 1 OS=Theobroma cacao GN=CHIA1 PE=2 SV=1	2.023	Up	0.000362	14.591	39.88	10.1	1	3	1	1.378	0.681
sly00520 Amino sugar and nucleotide sugar metabolism	0.0972767	TRINITY_DN27181_c0_g1	Probable fructokinase-7 OS=Arabidopsis thaliana GN=At5g51830 PE=1 SV=1	1.717	Up	0.000243	37.372	29.602	11.3	4	4	4	1.293	0.753
sly00520 Amino sugar and nucleotide sugar metabolism	0.0972767	TRINITY_DN27500_c1_g3	UDP-glucose 6-dehydrogenase 3 OS=Arabidopsis thaliana GN=UGD3 PE=1 SV=1	2.034	Up	0.000784	53.005	82	35.6	13	23	4	1.381	0.679
sly00520 Amino sugar and nucleotide sugar metabolism	0.0972767	TRINITY_DN25691_c0_g2	Acidic endochitinase OS=Nicotiana tabacum PE=1 SV=1	1.717	Up	7.73e-05	30.609	15.608	6.6	2	2	2	1.293	0.753
sly04141 Protein processing in endoplasmic reticulum	0.0141057	TRINITY_DN21537_c0_g1	Heat shock cognate 70 kDa protein 1 OS=Solanum lycopersicum GN=HSC-I PE=2 SV=1	1.584	Up	4.13e-06	25.548	32.679	34.9	10	39	2	1.25	0.789
sly04141 Protein processing in endoplasmic reticulum	0.0141057	TRINITY_DN20311_c0_g1	Chaperone protein dnaJ 49 OS=Arabidopsis thaliana GN=ATJ49 PE=2 SV=2	2.499	Up	0.0173	41.046	26.94	9.3	3	3	3	1.482	0.593
sly04141 Protein processing in endoplasmic reticulum	0.0141057	TRINITY_DN21328_c0_g1	Protein transport protein Sec61 subunit beta OS=Arabidopsis thaliana GN=At2g45070 PE=1 SV=1	1.812	Up	3.95e-07	8.61	10.524	12.9	1	9	1	1.321	0.729
sly04141 Protein processing in endoplasmic reticulum	0.0141057	TRINITY_DN31276_c0_g1	DnaJ protein homolog ANJ1 OS=Atriplex nummularia PE=2 SV=1	2.426	Up	1.61e-05	31.722	19.973	22.3	7	14	1	1.468	0.605
sly04141 Protein processing in endoplasmic reticulum	0.0141057	TRINITY_DN33469_c0_g1	Heat shock 70 kDa protein, mitochondrial OS=Phaseolus vulgaris PE=2 SV=1	2.172	Up	1e-32	75.097	323.31	34.7	23	46	22	1.414	0.651
sly04141 Protein processing in endoplasmic reticulum	0.0141057	TRINITY_DN33730_c0_g2	Heat shock 70 kDa protein 17 OS=Arabidopsis thaliana GN=HSP70-17 PE=2 SV=1	1.554	Up	0.0048	97.287	26.199	4.4	4	4	4	1.24	0.798
sly04141 Protein processing in endoplasmic reticulum	0.0141057	TRINITY_DN4418_c0_g1	DnaJ protein homolog OS=Cucumis sativus GN=DNAJ1 PE=2 SV=1	2.09	Up	0.00068	46.438	24.596	12.9	6	8	4	1.394	0.667
sly04141 Protein processing in endoplasmic reticulum	0.0141057	TRINITY_DN31276_c1_g1	DnaJ protein homolog 2 OS=Allium porrum GN=LDJ2 PE=2 SV=1	1.883	Up	0.00124	37.525	95.773	32.9	10	17	6	1.341	0.712
sly04141 Protein processing in endoplasmic reticulum	0.0141057	TRINITY_DN35901_c1_g2	Cell division cycle protein 48 homolog OS=Capsicum annuum GN=CAFP PE=2 SV=1	1.56	Up	1e-32	89.696	323.31	48.2	38	63	17	1.242	0.796
sly04141 Protein processing in endoplasmic reticulum	0.0141057	TRINITY_DN34962_c1_g4	Heat shock cognate 70 kDa protein 2 OS=Solanum lycopersicum GN=HSC-2 PE=2 SV=1	1.6	Up	1e-32	61.268	232.61	48.4	33	161	7	1.256	0.785
sly04141 Protein processing in endoplasmic reticulum	0.0141057	TRINITY_DN33570_c0_g1	Cell division cycle protein 48 homolog OS=Glycine max GN=CDC48 PE=2 SV=1	3.726	Up	3.01e-07	71.336	207.1	50.3	28	52	7	1.658	0.445
sly04141 Protein processing in endoplasmic reticulum	0.0141057	TRINITY_DN27519_c1_g1	Probable mediator of RNA polymerase II transcription subunit 37c OS=Arabidopsis thaliana GN=MED37C PE=1 SV=1	1.532	Up	2.35e-05	36.793	37.562	36.9	17	48	3	1.232	0.804
sly00941 Flavonoid biosynthesis	0.00223625	TRINITY_DN31810_c0_g11	Caffeoyl-CoA O-methyltransferase OS=Vitis vinifera PE=2 SV=1	3.628	Up	0.000984	20.013	21.079	14	3	4	2	1.647	0.454
sly00941 Flavonoid biosynthesis	0.00223625	TRINITY_DN35496_c1_g3	Shikimate O-hydroxycinnamoyltransferase OS=Nicotiana tabacum GN=HST PE=1 SV=1	1.671	Up	1e-32	47.929	172.15	28.5	12	24	12	1.278	0.765
sly00941 Flavonoid biosynthesis	0.00223625	TRINITY_DN29196_c0_g1	Cytochrome P450 98A3 OS=Arabidopsis thaliana GN=CYP98A3 PE=1 SV=1	1.691	Up	3.74e-13	58.017	122.29	33	15	23	15	1.285	0.76
sly04144 Endocytosis	0.119565	TRINITY_DN21537_c0_g1	Heat shock cognate 70 kDa protein 1 OS=Solanum lycopersicum GN=HSC-I PE=2 SV=1	1.584	Up	4.13e-06	25.548	32.679	34.9	10	39	2	1.25	0.789
sly04144 Endocytosis	0.119565	TRINITY_DN32761_c0_g2	Ras-related protein RHN1 OS=Nicotiana plumbaginifolia GN=RHN1 PE=2 SV=1	1.631	Up	2.85e-06	18.744	62.616	24.7	5	5	4	1.266	0.776
sly04144 Endocytosis	0.119565	TRINITY_DN34962_c1_g4	Heat shock cognate 70 kDa protein 2 OS=Solanum lycopersicum GN=HSC-2 PE=2 SV=1	1.6	Up	1e-32	61.268	232.61	48.4	33	161	7	1.256	0.785
sly04144 Endocytosis	0.119565	TRINITY_DN33469_c0_g1	Heat shock 70 kDa protein, mitochondrial OS=Phaseolus vulgaris PE=2 SV=1	2.172	Up	1e-32	75.097	323.31	34.7	23	46	22	1.414	0.651
sly04144 Endocytosis	0.119565	TRINITY_DN30242_c0_g1	Unknown	2.362	Up	7.81e-10	118	81.324	9.8	10	11	10	1.455	0.616
sly04144 Endocytosis	0.119565	TRINITY_DN27519_c1_g1	Probable mediator of RNA polymerase II transcription subunit 37c OS=Arabidopsis thaliana GN=MED37C PE=1 SV=1	1.532	Up	2.35e-05	36.793	37.562	36.9	17	48	3	1.232	0.804
sly04144 Endocytosis	0.119565	TRINITY_DN30872_c0_g1	ADP-ribosylation factor GTPase-activating protein AGD7 OS=Arabidopsis thaliana GN=AGD7 PE=1 SV=1	1.745	Up	1.62e-05	32.474	34.907	20.5	6	6	6	1.302	0.746
sly00400 Phenylalanine, tyrosine and tryptophan biosynthesis	0.21321	TRINITY_DN29505_c0_g1	Arogenate dehydratase/prephenate dehydratase 6, chloroplastic OS=Arabidopsis thaliana GN=ADT6 PE=1 SV=1	1.907	Up	1.2e-06	47.713	127.18	21	6	8	5	1.348	0.707
sly00400 Phenylalanine, tyrosine and tryptophan biosynthesis	0.21321	TRINITY_DN23466_c1_g2	Phospho-2-dehydro-3-deoxyheptonate aldolase 2, chloroplastic OS=Solanum lycopersicum PE=2 SV=1	1.867	Up	1.6e-07	59.408	165.35	32	15	37	6	1.337	0.716
sly00400 Phenylalanine, tyrosine and tryptophan biosynthesis	0.21321	TRINITY_DN37238_c2_g3	3-phosphoshikimate 1-carboxyvinyltransferase, chloroplastic OS=Arabidopsis thaliana GN=At2g45300 PE=2 SV=3	1.714	Up	0.0052	17.108	85.295	40.2	5	11	1	1.292	0.754
sly04130 SNARE interactions in vesicular transport	0.204668	TRINITY_DN32518_c0_g3	Syntaxin-121 OS=Arabidopsis thaliana GN=SYP121 PE=1 SV=1	1.599	Up	0.00622	34.086	20.548	10.6	3	6	2	1.255	0.785
sly04130 SNARE interactions in vesicular transport	0.204668	TRINITY_DN27472_c0_g1	Syntaxin-52 OS=Arabidopsis thaliana GN=SYP52 PE=1 SV=1	1.771	Up	0.0177	9.0152	6.3484	13.9	1	2	1	1.309	0.739

## Sheet: Down
KEGG pathway	Mapping	Background	All Mapping	All Background	Fold enrichment	Fisher's exact test p value	-log10(p value)	Related proteins
sly01110 Biosynthesis of secondary metabolites	31	629	69	2257	1.61	0.00155229	2.81	TRINITY_DN28500_c0_g2 TRINITY_DN32892_c0_g1 TRINITY_DN33239_c0_g1 TRINITY_DN31297_c0_g5 TRINITY_DN21911_c1_g1 TRINITY_DN23297_c2_g1 TRINITY_DN37656_c2_g3 TRINITY_DN36569_c1_g1 TRINITY_DN31964_c0_g1 TRINITY_DN35505_c0_g4 TRINITY_DN23061_c1_g1 TRINITY_DN37279_c1_g1 TRINITY_DN23027_c0_g1 TRINITY_DN34156_c0_g3 TRINITY_DN22551_c0_g1 TRINITY_DN32777_c0_g2 TRINITY_DN36855_c0_g2 TRINITY_DN30797_c0_g1 TRI…
sly00630 Glyoxylate and dicarboxylate metabolism	6	54	69	2257	3.63	0.00531842	2.27	TRINITY_DN34156_c0_g3 TRINITY_DN32397_c0_g2 TRINITY_DN30436_c0_g1 TRINITY_DN35505_c0_g4 TRINITY_DN4283_c0_g2 TRINITY_DN23027_c0_g1
sly00906 Carotenoid biosynthesis	3	13	69	2257	7.55	0.00627852	2.2	TRINITY_DN22551_c0_g1 TRINITY_DN36855_c0_g2 TRINITY_DN23061_c1_g1
sly00195 Photosynthesis	3	17	69	2257	5.77	0.0136761	1.86	TRINITY_DN27340_c0_g2 TRINITY_DN25249_c0_g5 TRINITY_DN13687_c0_g1
sly00380 Tryptophan metabolism	3	20	69	2257	4.91	0.0214763	1.67	TRINITY_DN35505_c0_g4 TRINITY_DN4283_c0_g2 TRINITY_DN23027_c0_g1
sly04145 Phagosome	4	39	69	2257	3.35	0.0294055	1.53	TRINITY_DN33246_c1_g4 TRINITY_DN31379_c0_g1 TRINITY_DN28912_c0_g3 TRINITY_DN24922_c0_g3
sly00940 Phenylpropanoid biosynthesis	5	59	69	2257	2.77	0.0321801	1.49	TRINITY_DN23297_c2_g1 TRINITY_DN34705_c1_g1 TRINITY_DN37656_c2_g3 TRINITY_DN29198_c0_g4 TRINITY_DN42034_c0_g1
sly00562 Inositol phosphate metabolism	3	24	69	2257	4.09	0.0349605	1.46	TRINITY_DN28352_c0_g1 TRINITY_DN26519_c0_g1 TRINITY_DN3776_c0_g1
sly00900 Terpenoid backbone biosynthesis	3	27	69	2257	3.63	0.047355	1.32	TRINITY_DN37327_c0_g2 TRINITY_DN31964_c0_g1 TRINITY_DN30797_c0_g1
sly00620 Pyruvate metabolism	6	88	69	2257	2.23	0.0495154	1.31	TRINITY_DN34156_c0_g3 TRINITY_DN35855_c2_g1 TRINITY_DN34639_c0_g2 TRINITY_DN31297_c0_g5 TRINITY_DN35694_c1_g2 TRINITY_DN32123_c0_g2

## Sheet: Down Pathway2Protein
KEGG pathway	Fisher's exact test p value	Protein accession	Protein description	celsius4/celsius13 Ratio	Regulated Type	celsius4/celsius13 P value	MW [kDa]	Score	Coverage [%]	#Peptides	#PSMs	#Unique peptides	celsius 4	celsius13
sly00710 Carbon fixation in photosynthetic organisms	0.108623	TRINITY_DN34156_c0_g3	Malate dehydrogenase, glyoxysomal OS=Cucumis sativus GN=MDHG PE=2 SV=1	0.65	Down	0.0279	9.3287	26.435	32.6	2	4	2	0.774	1.191
sly00710 Carbon fixation in photosynthetic organisms	0.108623	TRINITY_DN34639_c0_g2	Pyruvate, phosphate dikinase, chloroplastic OS=Mesembryanthemum crystallinum GN=PPD PE=2 SV=1	0.58	Down	0.0429	65.503	38.796	9.2	5	6	5	0.718	1.238
sly00710 Carbon fixation in photosynthetic organisms	0.108623	TRINITY_DN22680_c0_g1	Glyceraldehyde-3-phosphate dehydrogenase A, chloroplastic OS=Spinacia oleracea GN=GAPA PE=1 SV=2	0.477	Down	2.82e-07	43.015	104.27	17.4	6	11	6	0.627	1.314
sly00710 Carbon fixation in photosynthetic organisms	0.108623	TRINITY_DN32123_c0_g2	Malate dehydrogenase [NADP], chloroplastic OS=Medicago sativa GN=MDH1 PE=2 SV=1	0.63	Down	9.9e-05	23.081	29.634	14.2	2	6	2	0.758	1.204
sly04016 MAPK signaling pathway - plant	0.114515	TRINITY_DN35505_c0_g4	Catalase OS=Ipomoea batatas PE=2 SV=1	0.613	Down	2.17e-05	21.008	66.428	32	5	25	5	0.745	1.215
sly04016 MAPK signaling pathway - plant	0.114515	TRINITY_DN4283_c0_g2	Catalase isozyme 1 OS=Ricinus communis GN=CAT1 PE=2 SV=2	0.606	Down	2.19e-08	18.002	61.53	31	4	20	2	0.739	1.22
sly04016 MAPK signaling pathway - plant	0.114515	TRINITY_DN23027_c0_g1	Catalase isozyme 3 OS=Nicotiana plumbaginifolia GN=CAT3 PE=2 SV=1	0.596	Down	2.22e-16	57.101	80.72	20.7	10	41	8	0.731	1.227
sly00190 Oxidative phosphorylation	0.240078	TRINITY_DN32010_c0_g1	Plasma membrane ATPase 2 (Fragment) OS=Solanum lycopersicum GN=LHA2 PE=3 SV=1	0.573	Down	3.25e-06	35.301	47.174	36.9	12	19	6	0.712	1.243
sly00190 Oxidative phosphorylation	0.240078	TRINITY_DN25249_c0_g5	ATP synthase subunit b', chloroplastic OS=Spinacia oleracea GN=ATPG PE=1 SV=2	0.642	Down	0.00468	14.339	6.7059	7	1	2	1	0.768	1.196
sly00190 Oxidative phosphorylation	0.240078	TRINITY_DN13687_c0_g1	ATP synthase subunit beta, chloroplastic OS=Ipomoea setosa GN=atpB PE=3 SV=1	0.55	Down	5.43e-14	52.857	267.41	44.7	16	31	14	0.693	1.259
sly00190 Oxidative phosphorylation	0.240078	TRINITY_DN32010_c0_g2	Plasma membrane ATPase 1 OS=Nicotiana plumbaginifolia GN=PMA1 PE=2 SV=1	0.572	Down	3.45e-12	105.03	249.46	28.3	25	42	14	0.711	1.244
sly00500 Starch and sucrose metabolism	0.124132	TRINITY_DN25287_c0_g2	Glucose-1-phosphate adenylyltransferase large subunit 1 (Fragment) OS=Solanum tuberosum GN=AGPS1 PE=2 SV=1	0.643	Down	7.01e-09	7.6365	64.751	60.6	4	10	4	0.768	1.195
sly00500 Starch and sucrose metabolism	0.124132	TRINITY_DN37656_c2_g3	Beta-xylosidase/alpha-L-arabinofuranosidase 2 OS=Medicago sativa subsp. varia GN=Xyl2 PE=2 SV=1	0.654	Down	0.000256	45.055	42.037	15.5	6	9	5	0.777	1.188
sly00500 Starch and sucrose metabolism	0.124132	TRINITY_DN32625_c0_g1	Glucose-1-phosphate adenylyltransferase large subunit 1 (Fragment) OS=Solanum tuberosum GN=AGPS1 PE=2 SV=1	0.496	Down	5.33e-15	57.56	323.31	49.9	21	38	19	0.645	1.3
sly00500 Starch and sucrose metabolism	0.124132	TRINITY_DN42034_c0_g1	Beta-glucosidase 12 OS=Oryza sativa subsp. japonica GN=BGLU12 PE=1 SV=2	0.562	Down	0.0023	58.065	14.389	4.1	2	2	2	0.703	1.251
sly00500 Starch and sucrose metabolism	0.124132	TRINITY_DN37279_c1_g1	Granule-bound starch synthase 2, chloroplastic/amyloplastic OS=Solanum tuberosum GN=SS2 PE=1 SV=3	0.588	Down	0.00126	89.359	12.822	3.8	2	5	1	0.725	1.232
sly00906 Carotenoid biosynthesis	0.00627852	TRINITY_DN22551_c0_g1	9-cis-epoxycarotenoid dioxygenase NCED1, chloroplastic OS=Phaseolus vulgaris GN=NCED1 PE=2 SV=1	0.377	Down	0.00582	34.928	9.5352	6.2	2	3	1	0.527	1.399
sly00906 Carotenoid biosynthesis	0.00627852	TRINITY_DN36855_c0_g2	Zeta-carotene desaturase, chloroplastic/chromoplastic OS=Capsicum annuum GN=ZDS PE=1 SV=1	0.65	Down	0.000223	41.05	87.546	8.2	2	4	2	0.774	1.191
sly00906 Carotenoid biosynthesis	0.00627852	TRINITY_DN23061_c1_g1	9-cis-epoxycarotenoid dioxygenase NCED1, chloroplastic OS=Phaseolus vulgaris GN=NCED1 PE=2 SV=1	0.454	Down	4.39e-05	40.325	51.453	22	7	9	7	0.605	1.333
sly00380 Tryptophan metabolism	0.0214763	TRINITY_DN35505_c0_g4	Catalase OS=Ipomoea batatas PE=2 SV=1	0.613	Down	2.17e-05	21.008	66.428	32	5	25	5	0.745	1.215
sly00380 Tryptophan metabolism	0.0214763	TRINITY_DN4283_c0_g2	Catalase isozyme 1 OS=Ricinus communis GN=CAT1 PE=2 SV=2	0.606	Down	2.19e-08	18.002	61.53	31	4	20	2	0.739	1.22
sly00380 Tryptophan metabolism	0.0214763	TRINITY_DN23027_c0_g1	Catalase isozyme 3 OS=Nicotiana plumbaginifolia GN=CAT3 PE=2 SV=1	0.596	Down	2.22e-16	57.101	80.72	20.7	10	41	8	0.731	1.227
sly00562 Inositol phosphate metabolism	0.0349605	TRINITY_DN28352_c0_g1	Phosphoinositide phospholipase C 2 OS=Arabidopsis thaliana GN=PLC2 PE=1 SV=1	0.461	Down	0.000244	48.737	48.891	13	7	7	7	0.612	1.327
sly00562 Inositol phosphate metabolism	0.0349605	TRINITY_DN26519_c0_g1	Inositol-3-phosphate synthase OS=Nicotiana tabacum PE=2 SV=1	0.426	Down	2.22e-16	53.249	107.45	23.4	12	26	10	0.578	1.356
sly00562 Inositol phosphate metabolism	0.0349605	TRINITY_DN3776_c0_g1	Inositol-3-phosphate synthase OS=Nicotiana paniculata GN=INPS1 PE=2 SV=1	0.325	Down	0.0115	21.366	11.168	13.2	3	7	1	0.47	1.447
sly00730 Thiamine metabolism	0.057821	TRINITY_DN37436_c0_g1	Phosphomethylpyrimidine synthase, chloroplastic OS=Arabidopsis thaliana GN=THIC PE=1 SV=1	0.371	Down	0.00388	24.364	26.885	16.2	3	4	2	0.521	1.404
sly00730 Thiamine metabolism	0.057821	TRINITY_DN28929_c0_g2	Thiamine thiazole synthase 1, chloroplastic OS=Vitis vinifera GN=THI1-1 PE=3 SV=1	0.622	Down	0.00084	35.619	54.081	18.1	6	9	5	0.752	1.209
sly00460 Cyanoamino acid metabolism	0.112843	TRINITY_DN37656_c2_g3	Beta-xylosidase/alpha-L-arabinofuranosidase 2 OS=Medicago sativa subsp. varia GN=Xyl2 PE=2 SV=1	0.654	Down	0.000256	45.055	42.037	15.5	6	9	5	0.777	1.188
sly00460 Cyanoamino acid metabolism	0.112843	TRINITY_DN42034_c0_g1	Beta-glucosidase 12 OS=Oryza sativa subsp. japonica GN=BGLU12 PE=1 SV=2	0.562	Down	0.0023	58.065	14.389	4.1	2	2	2	0.703	1.251
sly01200 Carbon metabolism	0.0702825	TRINITY_DN34156_c0_g3	Malate dehydrogenase, glyoxysomal OS=Cucumis sativus GN=MDHG PE=2 SV=1	0.65	Down	0.0279	9.3287	26.435	32.6	2	4	2	0.774	1.191
sly01200 Carbon metabolism	0.0702825	TRINITY_DN31297_c0_g5	Acetyl-coenzyme A carboxylase carboxyl transferase subunit alpha, chloroplastic OS=Arabidopsis thaliana GN=CAC3 PE=1 SV=1	0.613	Down	0.0044	37.392	33.159	5.9	2	4	2	0.745	1.215
sly01200 Carbon metabolism	0.0702825	TRINITY_DN23362_c0_g1	Unknown	0.598	Down	2.88e-08	43.67	70.052	22	8	12	8	0.733	1.225
sly01200 Carbon metabolism	0.0702825	TRINITY_DN35855_c2_g1	Acetyl-coenzyme A carboxylase carboxyl transferase subunit alpha, chloroplastic OS=Arabidopsis thaliana GN=CAC3 PE=1 SV=1	0.645	Down	1.55e-05	33.676	50.571	25.2	7	11	7	0.77	1.194
sly01200 Carbon metabolism	0.0702825	TRINITY_DN34639_c0_g2	Pyruvate, phosphate dikinase, chloroplastic OS=Mesembryanthemum crystallinum GN=PPD PE=2 SV=1	0.58	Down	0.0429	65.503	38.796	9.2	5	6	5	0.718	1.238
sly01200 Carbon metabolism	0.0702825	TRINITY_DN30436_c0_g1	Citrate synthase, glyoxysomal OS=Cucurbita maxima PE=1 SV=1	0.556	Down	0.00756	47.164	21.337	7.2	3	5	3	0.698	1.255
sly01200 Carbon metabolism	0.0702825	TRINITY_DN22680_c0_g1	Glyceraldehyde-3-phosphate dehydrogenase A, chloroplastic OS=Spinacia oleracea GN=GAPA PE=1 SV=2	0.477	Down	2.82e-07	43.015	104.27	17.4	6	11	6	0.627	1.314
sly01200 Carbon metabolism	0.0702825	TRINITY_DN4283_c0_g2	Catalase isozyme 1 OS=Ricinus communis GN=CAT1 PE=2 SV=2	0.606	Down	2.19e-08	18.002	61.53	31	4	20	2	0.739	1.22
sly01200 Carbon metabolism	0.0702825	TRINITY_DN35505_c0_g4	Catalase OS=Ipomoea batatas PE=2 SV=1	0.613	Down	2.17e-05	21.008	66.428	32	5	25	5	0.745	1.215
sly01200 Carbon metabolism	0.0702825	TRINITY_DN23027_c0_g1	Catalase isozyme 3 OS=Nicotiana plumbaginifolia GN=CAT3 PE=2 SV=1	0.596	Down	2.22e-16	57.101	80.72	20.7	10	41	8	0.731	1.227
sly01200 Carbon metabolism	0.0702825	TRINITY_DN32123_c0_g2	Malate dehydrogenase [NADP], chloroplastic OS=Medicago sativa GN=MDH1 PE=2 SV=1	0.63	Down	9.9e-05	23.081	29.634	14.2	2	6	2	0.758	1.204
sly00900 Terpenoid backbone biosynthesis	0.047355	TRINITY_DN37327_c0_g2	4-hydroxy-3-methylbut-2-enyl diphosphate reductase, chloroplastic OS=Oryza sativa subsp. japonica GN=ISPH PE=2 SV=1	0.485	Down	0.000798	24.269	57.783	26.9	5	8	3	0.635	1.308
sly00900 Terpenoid backbone biosynthesis	0.047355	TRINITY_DN31964_c0_g1	Geranylgeranyl pyrophosphate synthase, chloroplastic OS=Capsicum annuum GN=GGPS1 PE=3 SV=1	0.616	Down	0.0286	26.766	25.927	13.5	3	4	3	0.747	1.213
sly00900 Terpenoid backbone biosynthesis	0.047355	TRINITY_DN30797_c0_g1	(-)-alpha-terpineol synthase OS=Vitis vinifera PE=1 SV=1	0.345	Down	0.0052	22.223	9.3121	5.4	1	3	1	0.493	1.427
sly00195 Photosynthesis	0.0136761	TRINITY_DN27340_c0_g2	Ferredoxin--NADP reductase, leaf-type isozyme, chloroplastic OS=Nicotiana tabacum GN=PETH PE=2 SV=1	0.53	Down	2.86e-13	40.293	212.52	46.4	15	24	11	0.675	1.274
sly00195 Photosynthesis	0.0136761	TRINITY_DN25249_c0_g5	ATP synthase subunit b', chloroplastic OS=Spinacia oleracea GN=ATPG PE=1 SV=2	0.642	Down	0.00468	14.339	6.7059	7	1	2	1	0.768	1.196
sly00195 Photosynthesis	0.0136761	TRINITY_DN13687_c0_g1	ATP synthase subunit beta, chloroplastic OS=Ipomoea setosa GN=atpB PE=3 SV=1	0.55	Down	5.43e-14	52.857	267.41	44.7	16	31	14	0.693	1.259
sly03060 Protein export	0.122995	TRINITY_DN36904_c2_g3	Signal recognition particle 54 kDa protein 2 OS=Hordeum vulgare GN=SRP54-2 PE=2 SV=1	0.65	Down	1.81e-05	58.692	23.688	6.4	4	5	4	0.774	1.191
sly03060 Protein export	0.122995	TRINITY_DN34946_c0_g4	Signal recognition particle 54 kDa protein, chloroplastic OS=Arabidopsis thaliana GN=FFC PE=1 SV=1	0.507	Down	1.86e-05	62.027	57.416	13.9	6	11	6	0.655	1.291
sly04145 Phagosome	0.0294055	TRINITY_DN33246_c1_g4	Tubulin beta-1 chain OS=Zea mays GN=TUBB1 PE=2 SV=1	0.439	Down	0.00112	33.161	41.263	50.5	10	16	2	0.591	1.345
sly04145 Phagosome	0.0294055	TRINITY_DN31379_c0_g1	Tubulin alpha-2 chain OS=Gossypium hirsutum PE=2 SV=1	0.579	Down	6.2e-05	45.998	164.8	35.1	11	24	6	0.717	1.239
sly04145 Phagosome	0.0294055	TRINITY_DN28912_c0_g3	Tubulin beta-2 chain OS=Oryza sativa subsp. japonica GN=TUBB2 PE=2 SV=1	0.619	Down	0.00106	50.048	206.86	39.6	13	34	2	0.75	1.211
sly04145 Phagosome	0.0294055	TRINITY_DN24922_c0_g3	Tubulin beta-6 chain OS=Oryza sativa subsp. japonica GN=TUBB6 PE=2 SV=1	0.584	Down	0.00602	46.164	46.901	36.2	12	24	3	0.721	1.235
sly00620 Pyruvate metabolism	0.0495154	TRINITY_DN34156_c0_g3	Malate dehydrogenase, glyoxysomal OS=Cucumis sativus GN=MDHG PE=2 SV=1	0.65	Down	0.0279	9.3287	26.435	32.6	2	4	2	0.774	1.191
sly00620 Pyruvate metabolism	0.0495154	TRINITY_DN35855_c2_g1	Acetyl-coenzyme A carboxylase carboxyl transferase subunit alpha, chloroplastic OS=Arabidopsis thaliana GN=CAC3 PE=1 SV=1	0.645	Down	1.55e-05	33.676	50.571	25.2	7	11	7	0.77	1.194
sly00620 Pyruvate metabolism	0.0495154	TRINITY_DN34639_c0_g2	Pyruvate, phosphate dikinase, chloroplastic OS=Mesembryanthemum crystallinum GN=PPD PE=2 SV=1	0.58	Down	0.0429	65.503	38.796	9.2	5	6	5	0.718	1.238
sly00620 Pyruvate metabolism	0.0495154	TRINITY_DN31297_c0_g5	Acetyl-coenzyme A carboxylase carboxyl transferase subunit alpha, chloroplastic OS=Arabidopsis thaliana GN=CAC3 PE=1 SV=1	0.613	Down	0.0044	37.392	33.159	5.9	2	4	2	0.745	1.215
sly00620 Pyruvate metabolism	0.0495154	TRINITY_DN35694_c1_g2	2-isopropylmalate synthase A OS=Solanum pennellii GN=IPMSA PE=2 SV=1	0.542	Down	1e-32	57.511	159.46	28.9	12	22	11	0.686	1.265
sly00620 Pyruvate metabolism	0.0495154	TRINITY_DN32123_c0_g2	Malate dehydrogenase [NADP], chloroplastic OS=Medicago sativa GN=MDH1 PE=2 SV=1	0.63	Down	9.9e-05	23.081	29.634	14.2	2	6	2	0.758	1.204
sly00630 Glyoxylate and dicarboxylate metabolism	0.00531842	TRINITY_DN34156_c0_g3	Malate dehydrogenase, glyoxysomal OS=Cucumis sativus GN=MDHG PE=2 SV=1	0.65	Down	0.0279	9.3287	26.435	32.6	2	4	2	0.774	1.191
sly00630 Glyoxylate and dicarboxylate metabolism	0.00531842	TRINITY_DN32397_c0_g2	Ferredoxin-dependent glutamate synthase 1, chloroplastic/mitochondrial OS=Arabidopsis thaliana GN=GLU1 PE=1 SV=3	0.554	Down	3.28e-08	93.328	92.046	13.3	10	13	10	0.696	1.256
sly00630 Glyoxylate and dicarboxylate metabolism	0.00531842	TRINITY_DN30436_c0_g1	Citrate synthase, glyoxysomal OS=Cucurbita maxima PE=1 SV=1	0.556	Down	0.00756	47.164	21.337	7.2	3	5	3	0.698	1.255
sly00630 Glyoxylate and dicarboxylate metabolism	0.00531842	TRINITY_DN35505_c0_g4	Catalase OS=Ipomoea batatas PE=2 SV=1	0.613	Down	2.17e-05	21.008	66.428	32	5	25	5	0.745	1.215
sly00630 Glyoxylate and dicarboxylate metabolism	0.00531842	TRINITY_DN4283_c0_g2	Catalase isozyme 1 OS=Ricinus communis GN=CAT1 PE=2 SV=2	0.606	Down	2.19e-08	18.002	61.53	31	4	20	2	0.739	1.22
sly00630 Glyoxylate and dicarboxylate metabolism	0.00531842	TRINITY_DN23027_c0_g1	Catalase isozyme 3 OS=Nicotiana plumbaginifolia GN=CAT3 PE=2 SV=1	0.596	Down	2.22e-16	57.101	80.72	20.7	10	41	8	0.731	1.227
sly00640 Propanoate metabolism	0.198896	TRINITY_DN35855_c2_g1	Acetyl-coenzyme A carboxylase carboxyl transferase subunit alpha, chloroplastic OS=Arabidopsis thaliana GN=CAC3 PE=1 SV=1	0.645	Down	1.55e-05	33.676	50.571	25.2	7	11	7	0.77	1.194
sly00640 Propanoate metabolism	0.198896	TRINITY_DN31297_c0_g5	Acetyl-coenzyme A carboxylase carboxyl transferase subunit alpha, chloroplastic OS=Arabidopsis thaliana GN=CAC3 PE=1 SV=1	0.613	Down	0.0044	37.392	33.159	5.9	2	4	2	0.745	1.215
sly00940 Phenylpropanoid biosynthesis	0.0321801	TRINITY_DN23297_c2_g1	Probable cinnamyl alcohol dehydrogenase 1 OS=Nicotiana tabacum GN=CAD14 PE=1 SV=1	0.579	Down	4.3e-08	23.662	54.142	31.5	6	13	6	0.717	1.239
sly00940 Phenylpropanoid biosynthesis	0.0321801	TRINITY_DN34705_c1_g1	Caffeic acid 3-O-methyltransferase OS=Catharanthus roseus GN=COMT1 PE=2 SV=1	0.646	Down	0.0024	30.644	61.47	34	7	10	7	0.771	1.193
sly00940 Phenylpropanoid biosynthesis	0.0321801	TRINITY_DN37656_c2_g3	Beta-xylosidase/alpha-L-arabinofuranosidase 2 OS=Medicago sativa subsp. varia GN=Xyl2 PE=2 SV=1	0.654	Down	0.000256	45.055	42.037	15.5	6	9	5	0.777	1.188
sly00940 Phenylpropanoid biosynthesis	0.0321801	TRINITY_DN29198_c0_g4	Peroxidase 21 OS=Arabidopsis thaliana GN=PER21 PE=1 SV=1	0.632	Down	0.000678	36.83	87.421	25.9	6	8	6	0.76	1.202
sly00940 Phenylpropanoid biosynthesis	0.0321801	TRINITY_DN42034_c0_g1	Beta-glucosidase 12 OS=Oryza sativa subsp. japonica GN=BGLU12 PE=1 SV=2	0.562	Down	0.0023	58.065	14.389	4.1	2	2	2	0.703	1.251
sly00061 Fatty acid biosynthesis	0.176543	TRINITY_DN35855_c2_g1	Acetyl-coenzyme A carboxylase carboxyl transferase subunit alpha, chloroplastic OS=Arabidopsis thaliana GN=CAC3 PE=1 SV=1	0.645	Down	1.55e-05	33.676	50.571	25.2	7	11	7	0.77	1.194
sly00061 Fatty acid biosynthesis	0.176543	TRINITY_DN31297_c0_g5	Acetyl-coenzyme A carboxylase carboxyl transferase subunit alpha, chloroplastic OS=Arabidopsis thaliana GN=CAC3 PE=1 SV=1	0.613	Down	0.0044	37.392	33.159	5.9	2	4	2	0.745	1.215
sly00250 Alanine, aspartate and glutamate metabolism	0.142127	TRINITY_DN33239_c0_g1	Asparagine synthetase [glutamine-hydrolyzing] OS=Triphysaria versicolor GN=AS PE=2 SV=3	0.471	Down	0.0014	53.096	30.266	13.5	5	6	4	0.621	1.319
sly00250 Alanine, aspartate and glutamate metabolism	0.142127	TRINITY_DN33349_c0_g1	Carbamoyl-phosphate synthase large chain, chloroplastic OS=Arabidopsis thaliana GN=CARB PE=1 SV=1	0.645	Down	0.000123	83.381	83.791	20.5	12	16	8	0.77	1.194
sly00250 Alanine, aspartate and glutamate metabolism	0.142127	TRINITY_DN24352_c0_g1	Carbamoyl-phosphate synthase small chain, chloroplastic OS=Oryza sativa subsp. japonica GN=CARA PE=2 SV=2	0.617	Down	0.000424	8.1043	12.425	13.2	1	2	1	0.748	1.212
sly00350 Tyrosine metabolism	0.255954	TRINITY_DN36569_c1_g1	Alcohol dehydrogenase 1 OS=Petunia hybrida GN=ADH1 PE=1 SV=1	0.662	Down	0.000117	9.7041	15.968	45.9	4	21	1	0.783	1.183
sly00350 Tyrosine metabolism	0.255954	TRINITY_DN28633_c0_g1	Unknown	0.543	Down	8.32e-08	20.189	120.19	31.4	4	10	4	0.686	1.264
sly00400 Phenylalanine, tyrosine and tryptophan biosynthesis	0.324795	TRINITY_DN32892_c0_g1	Tryptophan synthase beta chain 1, chloroplastic OS=Arabidopsis thaliana GN=TSB1 PE=2 SV=1	0.637	Down	2.01e-05	53.826	124.69	18.3	7	14	7	0.764	1.199
sly00400 Phenylalanine, tyrosine and tryptophan biosynthesis	0.324795	TRINITY_DN21911_c1_g1	Tryptophan synthase beta chain 2, chloroplastic OS=Camptotheca acuminata GN=TSB PE=2 SV=1	0.524	Down	0.0406	20.766	19.785	19.6	4	4	3	0.67	1.278
sly04146 Peroxisome	0.21095	TRINITY_DN35505_c0_g4	Catalase OS=Ipomoea batatas PE=2 SV=1	0.613	Down	2.17e-05	21.008	66.428	32	5	25	5	0.745	1.215
sly04146 Peroxisome	0.21095	TRINITY_DN4283_c0_g2	Catalase isozyme 1 OS=Ricinus communis GN=CAT1 PE=2 SV=2	0.606	Down	2.19e-08	18.002	61.53	31	4	20	2	0.739	1.22
sly04146 Peroxisome	0.21095	TRINITY_DN23027_c0_g1	Catalase isozyme 3 OS=Nicotiana plumbaginifolia GN=CAT3 PE=2 SV=1	0.596	Down	2.22e-16	57.101	80.72	20.7	10	41	8	0.731	1.227
sly01110 Biosynthesis of secondary metabolites	0.00155229	TRINITY_DN28500_c0_g2	Homocysteine S-methyltransferase 3 OS=Arabidopsis thaliana GN=HMT3 PE=1 SV=2	0.356	Down	7.37e-07	22.693	26.668	18.4	3	6	3	0.505	1.418
sly01110 Biosynthesis of secondary metabolites	0.00155229	TRINITY_DN32892_c0_g1	Tryptophan synthase beta chain 1, chloroplastic OS=Arabidopsis thaliana GN=TSB1 PE=2 SV=1	0.637	Down	2.01e-05	53.826	124.69	18.3	7	14	7	0.764	1.199
sly01110 Biosynthesis of secondary metabolites	0.00155229	TRINITY_DN33239_c0_g1	Asparagine synthetase [glutamine-hydrolyzing] OS=Triphysaria versicolor GN=AS PE=2 SV=3	0.471	Down	0.0014	53.096	30.266	13.5	5	6	4	0.621	1.319
sly01110 Biosynthesis of secondary metabolites	0.00155229	TRINITY_DN31297_c0_g5	Acetyl-coenzyme A carboxylase carboxyl transferase subunit alpha, chloroplastic OS=Arabidopsis thaliana GN=CAC3 PE=1 SV=1	0.613	Down	0.0044	37.392	33.159	5.9	2	4	2	0.745	1.215
sly01110 Biosynthesis of secondary metabolites	0.00155229	TRINITY_DN21911_c1_g1	Tryptophan synthase beta chain 2, chloroplastic OS=Camptotheca acuminata GN=TSB PE=2 SV=1	0.524	Down	0.0406	20.766	19.785	19.6	4	4	3	0.67	1.278
sly01110 Biosynthesis of secondary metabolites	0.00155229	TRINITY_DN23297_c2_g1	Probable cinnamyl alcohol dehydrogenase 1 OS=Nicotiana tabacum GN=CAD14 PE=1 SV=1	0.579	Down	4.3e-08	23.662	54.142	31.5	6	13	6	0.717	1.239
sly01110 Biosynthesis of secondary metabolites	0.00155229	TRINITY_DN37656_c2_g3	Beta-xylosidase/alpha-L-arabinofuranosidase 2 OS=Medicago sativa subsp. varia GN=Xyl2 PE=2 SV=1	0.654	Down	0.000256	45.055	42.037	15.5	6	9	5	0.777	1.188
sly01110 Biosynthesis of secondary metabolites	0.00155229	TRINITY_DN36569_c1_g1	Alcohol dehydrogenase 1 OS=Petunia hybrida GN=ADH1 PE=1 SV=1	0.662	Down	0.000117	9.7041	15.968	45.9	4	21	1	0.783	1.183
sly01110 Biosynthesis of secondary metabolites	0.00155229	TRINITY_DN31964_c0_g1	Geranylgeranyl pyrophosphate synthase, chloroplastic OS=Capsicum annuum GN=GGPS1 PE=3 SV=1	0.616	Down	0.0286	26.766	25.927	13.5	3	4	3	0.747	1.213
sly01110 Biosynthesis of secondary metabolites	0.00155229	TRINITY_DN35505_c0_g4	Catalase OS=Ipomoea batatas PE=2 SV=1	0.613	Down	2.17e-05	21.008	66.428	32	5	25	5	0.745	1.215
sly01110 Biosynthesis of secondary metabolites	0.00155229	TRINITY_DN23061_c1_g1	9-cis-epoxycarotenoid dioxygenase NCED1, chloroplastic OS=Phaseolus vulgaris GN=NCED1 PE=2 SV=1	0.454	Down	4.39e-05	40.325	51.453	22	7	9	7	0.605	1.333
sly01110 Biosynthesis of secondary metabolites	0.00155229	TRINITY_DN37279_c1_g1	Granule-bound starch synthase 2, chloroplastic/amyloplastic OS=Solanum tuberosum GN=SS2 PE=1 SV=3	0.588	Down	0.00126	89.359	12.822	3.8	2	5	1	0.725	1.232
sly01110 Biosynthesis of secondary metabolites	0.00155229	TRINITY_DN23027_c0_g1	Catalase isozyme 3 OS=Nicotiana plumbaginifolia GN=CAT3 PE=2 SV=1	0.596	Down	2.22e-16	57.101	80.72	20.7	10	41	8	0.731	1.227
sly01110 Biosynthesis of secondary metabolites	0.00155229	TRINITY_DN34156_c0_g3	Malate dehydrogenase, glyoxysomal OS=Cucumis sativus GN=MDHG PE=2 SV=1	0.65	Down	0.0279	9.3287	26.435	32.6	2	4	2	0.774	1.191
sly01110 Biosynthesis of secondary metabolites	0.00155229	TRINITY_DN22551_c0_g1	9-cis-epoxycarotenoid dioxygenase NCED1, chloroplastic OS=Phaseolus vulgaris GN=NCED1 PE=2 SV=1	0.377	Down	0.00582	34.928	9.5352	6.2	2	3	1	0.527	1.399
sly01110 Biosynthesis of secondary metabolites	0.00155229	TRINITY_DN32777_c0_g2	Protochlorophyllide reductase A, chloroplastic OS=Arabidopsis thaliana GN=PORA PE=1 SV=2	0.57	Down	2.74e-09	31.473	78.513	28.2	11	20	8	0.71	1.245
sly01110 Biosynthesis of secondary metabolites	0.00155229	TRINITY_DN36855_c0_g2	Zeta-carotene desaturase, chloroplastic/chromoplastic OS=Capsicum annuum GN=ZDS PE=1 SV=1	0.65	Down	0.000223	41.05	87.546	8.2	2	4	2	0.774	1.191
sly01110 Biosynthesis of secondary metabolites	0.00155229	TRINITY_DN30797_c0_g1	(-)-alpha-terpineol synthase OS=Vitis vinifera PE=1 SV=1	0.345	Down	0.0052	22.223	9.3121	5.4	1	3	1	0.493	1.427
sly01110 Biosynthesis of secondary metabolites	0.00155229	TRINITY_DN35876_c2_g1	Alpha-aminoadipic semialdehyde synthase OS=Arabidopsis thaliana GN=LKR/SDH PE=1 SV=1	0.663	Down	0.000802	81.648	83.433	14.4	8	10	8	0.784	1.182
sly01110 Biosynthesis of secondary metabolites	0.00155229	TRINITY_DN17669_c0_g2	Unknown	0.43	Down	0.00438	4.4191	27.881	39	1	2	1	0.582	1.352
sly01110 Biosynthesis of secondary metabolites	0.00155229	TRINITY_DN32625_c0_g1	Glucose-1-phosphate adenylyltransferase large subunit 1 (Fragment) OS=Solanum tuberosum GN=AGPS1 PE=2 SV=1	0.496	Down	5.33e-15	57.56	323.31	49.9	21	38	19	0.645	1.3
sly01110 Biosynthesis of secondary metabolites	0.00155229	TRINITY_DN23362_c0_g1	Unknown	0.598	Down	2.88e-08	43.67	70.052	22	8	12	8	0.733	1.225
sly01110 Biosynthesis of secondary metabolites	0.00155229	TRINITY_DN35855_c2_g1	Acetyl-coenzyme A carboxylase carboxyl transferase subunit alpha, chloroplastic OS=Arabidopsis thaliana GN=CAC3 PE=1 SV=1	0.645	Down	1.55e-05	33.676	50.571	25.2	7	11	7	0.77	1.194
sly01110 Biosynthesis of secondary metabolites	0.00155229	TRINITY_DN37327_c0_g2	4-hydroxy-3-methylbut-2-enyl diphosphate reductase, chloroplastic OS=Oryza sativa subsp. japonica GN=ISPH PE=2 SV=1	0.485	Down	0.000798	24.269	57.783	26.9	5	8	3	0.635	1.308
sly01110 Biosynthesis of secondary metabolites	0.00155229	TRINITY_DN30436_c0_g1	Citrate synthase, glyoxysomal OS=Cucurbita maxima PE=1 SV=1	0.556	Down	0.00756	47.164	21.337	7.2	3	5	3	0.698	1.255
sly01110 Biosynthesis of secondary metabolites	0.00155229	TRINITY_DN25287_c0_g2	Glucose-1-phosphate adenylyltransferase large subunit 1 (Fragment) OS=Solanum tuberosum GN=AGPS1 PE=2 SV=1	0.643	Down	7.01e-09	7.6365	64.751	60.6	4	10	4	0.768	1.195
sly01110 Biosynthesis of secondary metabolites	0.00155229	TRINITY_DN35694_c1_g2	2-isopropylmalate synthase A OS=Solanum pennellii GN=IPMSA PE=2 SV=1	0.542	Down	1e-32	57.511	159.46	28.9	12	22	11	0.686	1.265
sly01110 Biosynthesis of secondary metabolites	0.00155229	TRINITY_DN34705_c1_g1	Caffeic acid 3-O-methyltransferase OS=Catharanthus roseus GN=COMT1 PE=2 SV=1	0.646	Down	0.0024	30.644	61.47	34	7	10	7	0.771	1.193
sly01110 Biosynthesis of secondary metabolites	0.00155229	TRINITY_DN29198_c0_g4	Peroxidase 21 OS=Arabidopsis thaliana GN=PER21 PE=1 SV=1	0.632	Down	0.000678	36.83	87.421	25.9	6	8	6	0.76	1.202
sly01110 Biosynthesis of secondary metabolites	0.00155229	TRINITY_DN4283_c0_g2	Catalase isozyme 1 OS=Ricinus communis GN=CAT1 PE=2 SV=2	0.606	Down	2.19e-08	18.002	61.53	31	4	20	2	0.739	1.22
sly01110 Biosynthesis of secondary metabolites	0.00155229	TRINITY_DN42034_c0_g1	Beta-glucosidase 12 OS=Oryza sativa subsp. japonica GN=BGLU12 PE=1 SV=2	0.562	Down	0.0023	58.065	14.389	4.1	2	2	2	0.703	1.251

## Sheet: all
KEGG pathway	Mapping	Background	All Mapping	All Background	Fold enrichment	Fisher's exact test p value	-log10(p value)	Related proteins
sly00940 Phenylpropanoid biosynthesis	20	59	164	2257	4.67	1.2814e-09	8.89	TRINITY_DN37565_c1_g2 TRINITY_DN23297_c2_g1 TRINITY_DN37656_c2_g3 TRINITY_DN21719_c0_g1 TRINITY_DN30150_c2_g4 TRINITY_DN23695_c1_g2 TRINITY_DN28920_c1_g3 TRINITY_DN34718_c0_g5 TRINITY_DN36635_c1_g5 TRINITY_DN21286_c0_g2 TRINITY_DN31810_c0_g11 TRINITY_DN26226_c0_g2 TRINITY_DN29196_c0_g1 TRINITY_DN31218_c5_g2 TRINITY_DN32162_c1_g1 TRINITY_DN35496_c1_g3 TRINITY_DN34705_c1_g1 TRINITY_DN29198_c0_g4 TR…
sly01110 Biosynthesis of secondary metabolites	69	629	164	2257	1.51	3.39586e-05	4.47	TRINITY_DN26716_c0_g1 TRINITY_DN34677_c1_g3 TRINITY_DN32286_c0_g1 TRINITY_DN30150_c2_g4 TRINITY_DN36569_c1_g1 TRINITY_DN36635_c1_g5 TRINITY_DN24417_c0_g1 TRINITY_DN23061_c1_g1 TRINITY_DN21286_c0_g2 TRINITY_DN26799_c0_g1 TRINITY_DN35842_c0_g1 TRINITY_DN34156_c0_g3 TRINITY_DN22551_c0_g1 TRINITY_DN30549_c0_g2 TRINITY_DN17669_c0_g2 TRINITY_DN36632_c0_g1 TRINITY_DN34705_c1_g1 TRINITY_DN4283_c0_g2 TRIN…
sly00945 Stilbenoid, diarylheptanoid and gingerol biosynthesis	3	5	164	2257	8.26	0.00337901	2.47	TRINITY_DN31810_c0_g11 TRINITY_DN35496_c1_g3 TRINITY_DN29196_c0_g1
sly00960 Tropane, piperidine and pyridine alkaloid biosynthesis	5	18	164	2257	3.82	0.0075071	2.12	TRINITY_DN24789_c0_g3 TRINITY_DN37462_c0_g2 TRINITY_DN24417_c0_g1 TRINITY_DN32286_c0_g1 TRINITY_DN30026_c1_g4
sly00941 Flavonoid biosynthesis	3	7	164	2257	5.9	0.0106037	1.97	TRINITY_DN31810_c0_g11 TRINITY_DN35496_c1_g3 TRINITY_DN29196_c0_g1
sly04141 Protein processing in endoplasmic reticulum	18	142	164	2257	1.74	0.0122615	1.91	TRINITY_DN21328_c0_g1 TRINITY_DN22261_c0_g1 TRINITY_DN31276_c0_g1 TRINITY_DN33469_c0_g1 TRINITY_DN33730_c0_g2 TRINITY_DN35901_c1_g2 TRINITY_DN31276_c1_g1 TRINITY_DN21878_c0_g1 TRINITY_DN27519_c1_g1 TRINITY_DN18577_c0_g1 TRINITY_DN20311_c0_g1 TRINITY_DN21537_c0_g1 TRINITY_DN25477_c0_g1 TRINITY_DN4418_c0_g1 TRINITY_DN27049_c0_g1 TRINITY_DN34962_c1_g1 TRINITY_DN34962_c1_g4 TRINITY_DN33570_c0_g1
sly00591 Linoleic acid metabolism	2	3	164	2257	9.17	0.0149957	1.82	TRINITY_DN29618_c0_g2 TRINITY_DN35298_c0_g1
sly00910 Nitrogen metabolism	3	8	164	2257	5.16	0.0160698	1.79	TRINITY_DN29207_c0_g1 TRINITY_DN32397_c0_g2 TRINITY_DN37520_c2_g1
sly00908 Zeatin biosynthesis	2	4	164	2257	6.88	0.0285636	1.54	TRINITY_DN33658_c0_g1 TRINITY_DN27808_c0_g2
sly00500 Starch and sucrose metabolism	11	87	164	2257	1.74	0.0470275	1.33	TRINITY_DN35578_c0_g2 TRINITY_DN35578_c0_g1 TRINITY_DN37656_c2_g3 TRINITY_DN32625_c0_g1 TRINITY_DN37040_c0_g3 TRINITY_DN37765_c1_g3 TRINITY_DN25287_c0_g2 TRINITY_DN27181_c0_g1 TRINITY_DN42034_c0_g1 TRINITY_DN37040_c0_g1 TRINITY_DN37279_c1_g1

## Sheet: all Pathway2Protein
KEGG pathway	Fisher's exact test p value	Protein accession	Protein description	celsius4/celsius13 Ratio	Regulated Type	celsius4/celsius13 P value	MW [kDa]	Score	Coverage [%]	#Peptides	#PSMs	#Unique peptides	celsius4	celsius13
sly04016 MAPK signaling pathway - plant	0.0591317	TRINITY_DN22467_c0_g1	Basic form of pathogenesis-related protein 1 OS=Nicotiana tabacum PE=3 SV=1	5.479	Up	0.000923	17.796	37.376	32.9	3	3	3	1.797	0.328
sly04016 MAPK signaling pathway - plant	0.0591317	TRINITY_DN21164_c0_g1	Endochitinase 1 OS=Theobroma cacao GN=CHIA1 PE=2 SV=1	2.023	Up	0.000362	14.591	39.88	10.1	1	3	1	1.378	0.681
sly04016 MAPK signaling pathway - plant	0.0591317	TRINITY_DN29707_c1_g1	Mitogen-activated protein kinase 9 OS=Arabidopsis thaliana GN=MPK9 PE=2 SV=2	1.919	Up	1.28e-06	66.524	70.245	10.3	6	7	6	1.351	0.704
sly04016 MAPK signaling pathway - plant	0.0591317	TRINITY_DN35505_c0_g4	Catalase OS=Ipomoea batatas PE=2 SV=1	0.613	Down	2.17e-05	21.008	66.428	32	5	25	5	0.745	1.215
sly04016 MAPK signaling pathway - plant	0.0591317	TRINITY_DN4283_c0_g2	Catalase isozyme 1 OS=Ricinus communis GN=CAT1 PE=2 SV=2	0.606	Down	2.19e-08	18.002	61.53	31	4	20	2	0.739	1.22
sly04016 MAPK signaling pathway - plant	0.0591317	TRINITY_DN23027_c0_g1	Catalase isozyme 3 OS=Nicotiana plumbaginifolia GN=CAT3 PE=2 SV=1	0.596	Down	2.22e-16	57.101	80.72	20.7	10	41	8	0.731	1.227
sly00908 Zeatin biosynthesis	0.0285636	TRINITY_DN33658_c0_g1	Zeatin O-glucosyltransferase OS=Phaseolus lunatus GN=ZOG1 PE=2 SV=1	1.845	Up	0.0403	51.919	18.925	6.9	3	3	3	1.33	0.721
sly00908 Zeatin biosynthesis	0.0285636	TRINITY_DN27808_c0_g2	Zeatin O-glucosyltransferase OS=Phaseolus lunatus GN=ZOG1 PE=2 SV=1	5.42	Up	8.88e-16	51.931	112.63	18	12	23	12	1.794	0.331
sly00380 Tryptophan metabolism	0.173478	TRINITY_DN35505_c0_g4	Catalase OS=Ipomoea batatas PE=2 SV=1	0.613	Down	2.17e-05	21.008	66.428	32	5	25	5	0.745	1.215
sly00380 Tryptophan metabolism	0.173478	TRINITY_DN4283_c0_g2	Catalase isozyme 1 OS=Ricinus communis GN=CAT1 PE=2 SV=2	0.606	Down	2.19e-08	18.002	61.53	31	4	20	2	0.739	1.22
sly00380 Tryptophan metabolism	0.173478	TRINITY_DN23027_c0_g1	Catalase isozyme 3 OS=Nicotiana plumbaginifolia GN=CAT3 PE=2 SV=1	0.596	Down	2.22e-16	57.101	80.72	20.7	10	41	8	0.731	1.227
sly00562 Inositol phosphate metabolism	0.0913057	TRINITY_DN28352_c0_g1	Phosphoinositide phospholipase C 2 OS=Arabidopsis thaliana GN=PLC2 PE=1 SV=1	0.461	Down	0.000244	48.737	48.891	13	7	7	7	0.612	1.327
sly00562 Inositol phosphate metabolism	0.0913057	TRINITY_DN26519_c0_g1	Inositol-3-phosphate synthase OS=Nicotiana tabacum PE=2 SV=1	0.426	Down	2.22e-16	53.249	107.45	23.4	12	26	10	0.578	1.356
sly00562 Inositol phosphate metabolism	0.0913057	TRINITY_DN42379_c0_g1	Triosephosphate isomerase, cytosolic OS=Secale cereale PE=2 SV=3	1.54	Up	0.0231	18.025	21.948	9	1	2	1	1.235	0.802
sly00562 Inositol phosphate metabolism	0.0913057	TRINITY_DN3776_c0_g1	Inositol-3-phosphate synthase OS=Nicotiana paniculata GN=INPS1 PE=2 SV=1	0.325	Down	0.0115	21.366	11.168	13.2	3	7	1	0.47	1.447
sly00960 Tropane, piperidine and pyridine alkaloid biosynthesis	0.0075071	TRINITY_DN24789_c0_g3	Tropinone reductase homolog OS=Datura stramonium PE=2 SV=1	5.187	Up	0.000279	28.564	24.798	18	5	8	4	1.779	0.343
sly00960 Tropane, piperidine and pyridine alkaloid biosynthesis	0.0075071	TRINITY_DN37462_c0_g2	Tropinone reductase 2 OS=Datura stramonium GN=TR2 PE=1 SV=1	3.302	Up	0.0262	23.623	21.161	21.9	5	9	3	1.608	0.487
sly00960 Tropane, piperidine and pyridine alkaloid biosynthesis	0.0075071	TRINITY_DN24417_c0_g1	Senescence-associated protein 13 OS=Arabidopsis thaliana GN=SAG13 PE=1 SV=1	2.675	Up	1.43e-10	28.942	60.112	27	9	13	7	1.514	0.566
sly00960 Tropane, piperidine and pyridine alkaloid biosynthesis	0.0075071	TRINITY_DN32286_c0_g1	Tropinone reductase homolog OS=Datura stramonium PE=2 SV=1	5.562	Up	2.63e-08	15.487	34.051	20	3	7	3	1.802	0.324
sly00960 Tropane, piperidine and pyridine alkaloid biosynthesis	0.0075071	TRINITY_DN30026_c1_g4	Tropinone reductase homolog OS=Datura stramonium PE=2 SV=1	4.821	Up	1.36e-07	16.835	44.834	34.4	5	7	5	1.755	0.364
sly00195 Photosynthesis	0.120891	TRINITY_DN27340_c0_g2	Ferredoxin--NADP reductase, leaf-type isozyme, chloroplastic OS=Nicotiana tabacum GN=PETH PE=2 SV=1	0.53	Down	2.86e-13	40.293	212.52	46.4	15	24	11	0.675	1.274
sly00195 Photosynthesis	0.120891	TRINITY_DN25249_c0_g5	ATP synthase subunit b', chloroplastic OS=Spinacia oleracea GN=ATPG PE=1 SV=2	0.642	Down	0.00468	14.339	6.7059	7	1	2	1	0.768	1.196
sly00195 Photosynthesis	0.120891	TRINITY_DN13687_c0_g1	ATP synthase subunit beta, chloroplastic OS=Ipomoea setosa GN=atpB PE=3 SV=1	0.55	Down	5.43e-14	52.857	267.41	44.7	16	31	14	0.693	1.259
sly00900 Terpenoid backbone biosynthesis	0.127748	TRINITY_DN37327_c0_g2	4-hydroxy-3-methylbut-2-enyl diphosphate reductase, chloroplastic OS=Oryza sativa subsp. japonica GN=ISPH PE=2 SV=1	0.485	Down	0.000798	24.269	57.783	26.9	5	8	3	0.635	1.308
sly00900 Terpenoid backbone biosynthesis	0.127748	TRINITY_DN20610_c0_g1	Hydroxymethylglutaryl-CoA synthase OS=Arabidopsis thaliana GN=HMGS PE=1 SV=2	1.892	Up	0.00422	21.751	30.184	47.7	9	18	3	1.343	0.71
sly00900 Terpenoid backbone biosynthesis	0.127748	TRINITY_DN31964_c0_g1	Geranylgeranyl pyrophosphate synthase, chloroplastic OS=Capsicum annuum GN=GGPS1 PE=3 SV=1	0.616	Down	0.0286	26.766	25.927	13.5	3	4	3	0.747	1.213
sly00900 Terpenoid backbone biosynthesis	0.127748	TRINITY_DN30797_c0_g1	(-)-alpha-terpineol synthase OS=Vitis vinifera PE=1 SV=1	0.345	Down	0.0052	22.223	9.3121	5.4	1	3	1	0.493	1.427
sly03060 Protein export	0.173478	TRINITY_DN21328_c0_g1	Protein transport protein Sec61 subunit beta OS=Arabidopsis thaliana GN=At2g45070 PE=1 SV=1	1.812	Up	3.95e-07	8.61	10.524	12.9	1	9	1	1.321	0.729
sly03060 Protein export	0.173478	TRINITY_DN36904_c2_g3	Signal recognition particle 54 kDa protein 2 OS=Hordeum vulgare GN=SRP54-2 PE=2 SV=1	0.65	Down	1.81e-05	58.692	23.688	6.4	4	5	4	0.774	1.191
sly03060 Protein export	0.173478	TRINITY_DN34946_c0_g4	Signal recognition particle 54 kDa protein, chloroplastic OS=Arabidopsis thaliana GN=FFC PE=1 SV=1	0.507	Down	1.86e-05	62.027	57.416	13.9	6	11	6	0.655	1.291
sly00360 Phenylalanine metabolism	0.192257	TRINITY_DN31810_c0_g11	Caffeoyl-CoA O-methyltransferase OS=Vitis vinifera PE=2 SV=1	3.628	Up	0.000984	20.013	21.079	14	3	4	2	1.647	0.454
sly00360 Phenylalanine metabolism	0.192257	TRINITY_DN37565_c1_g2	Phenylalanine ammonia-lyase OS=Ipomoea batatas PE=2 SV=1	3.445	Up	5.61e-09	76.013	122.91	17.9	11	12	9	1.626	0.472
sly00360 Phenylalanine metabolism	0.192257	TRINITY_DN32162_c1_g1	4-coumarate--CoA ligase 1 OS=Nicotiana tabacum GN=4CL1 PE=2 SV=1	2.061	Up	1.11e-16	40.491	113.85	29.8	11	18	11	1.387	0.673
sly00940 Phenylpropanoid biosynthesis	1.2814e-09	TRINITY_DN37565_c1_g2	Phenylalanine ammonia-lyase OS=Ipomoea batatas PE=2 SV=1	3.445	Up	5.61e-09	76.013	122.91	17.9	11	12	9	1.626	0.472
sly00940 Phenylpropanoid biosynthesis	1.2814e-09	TRINITY_DN23297_c2_g1	Probable cinnamyl alcohol dehydrogenase 1 OS=Nicotiana tabacum GN=CAD14 PE=1 SV=1	0.579	Down	4.3e-08	23.662	54.142	31.5	6	13	6	0.717	1.239
sly00940 Phenylpropanoid biosynthesis	1.2814e-09	TRINITY_DN37656_c2_g3	Beta-xylosidase/alpha-L-arabinofuranosidase 2 OS=Medicago sativa subsp. varia GN=Xyl2 PE=2 SV=1	0.654	Down	0.000256	45.055	42.037	15.5	6	9	5	0.777	1.188
sly00940 Phenylpropanoid biosynthesis	1.2814e-09	TRINITY_DN21719_c0_g1	Cationic peroxidase 2 OS=Arachis hypogaea GN=PNC2 PE=2 SV=1	3.475	Up	0.00296	34.937	20.264	8	3	4	3	1.63	0.469
sly00940 Phenylpropanoid biosynthesis	1.2814e-09	TRINITY_DN30150_c2_g4	8-hydroxygeraniol dehydrogenase OS=Catharanthus roseus GN=10HGO PE=1 SV=1	2.994	Up	1.73e-07	10.252	20.308	24	2	8	2	1.566	0.523
sly00940 Phenylpropanoid biosynthesis	1.2814e-09	TRINITY_DN23695_c1_g2	Caffeoylshikimate esterase OS=Arabidopsis thaliana GN=CSE PE=1 SV=1	4.568	Up	1.59e-06	23.323	57.363	27.2	5	9	5	1.736	0.38
sly00940 Phenylpropanoid biosynthesis	1.2814e-09	TRINITY_DN28920_c1_g3	Probable mannitol dehydrogenase OS=Fragaria ananassa GN=CAD PE=2 SV=1	1.553	Up	0.0495	7.4796	28.661	61.8	3	4	2	1.239	0.798
sly00940 Phenylpropanoid biosynthesis	1.2814e-09	TRINITY_DN34718_c0_g5	Peroxidase 72 OS=Arabidopsis thaliana GN=PER72 PE=1 SV=1	2.985	Up	0.00468	36.791	25.861	11	4	6	4	1.564	0.524
sly00940 Phenylpropanoid biosynthesis	1.2814e-09	TRINITY_DN36635_c1_g5	8-hydroxygeraniol dehydrogenase OS=Catharanthus roseus GN=10HGO PE=1 SV=1	4.706	Up	2.07e-08	8.0899	39.071	55.6	5	9	4	1.746	0.371
sly00940 Phenylpropanoid biosynthesis	1.2814e-09	TRINITY_DN21286_c0_g2	Peroxidase 4 OS=Vitis vinifera GN=GSVIVT00023967001 PE=1 SV=1	3.1	Up	1e-32	35.983	109.73	37.6	10	22	10	1.581	0.51
sly00940 Phenylpropanoid biosynthesis	1.2814e-09	TRINITY_DN31810_c0_g11	Caffeoyl-CoA O-methyltransferase OS=Vitis vinifera PE=2 SV=1	3.628	Up	0.000984	20.013	21.079	14	3	4	2	1.647	0.454
sly00940 Phenylpropanoid biosynthesis	1.2814e-09	TRINITY_DN26226_c0_g2	Cationic peroxidase 2 OS=Arachis hypogaea GN=PNC2 PE=2 SV=1	5.34	Up	9.99e-07	20.393	51.491	20.2	5	9	5	1.789	0.335
sly00940 Phenylpropanoid biosynthesis	1.2814e-09	TRINITY_DN29196_c0_g1	Cytochrome P450 98A3 OS=Arabidopsis thaliana GN=CYP98A3 PE=1 SV=1	1.691	Up	3.74e-13	58.017	122.29	33	15	23	15	1.285	0.76
sly00940 Phenylpropanoid biosynthesis	1.2814e-09	TRINITY_DN31218_c5_g2	8-hydroxygeraniol dehydrogenase OS=Catharanthus roseus GN=10HGO PE=1 SV=1	3.293	Up	7.56e-05	8.123	25.533	31.9	4	7	4	1.607	0.488
sly00940 Phenylpropanoid biosynthesis	1.2814e-09	TRINITY_DN32162_c1_g1	4-coumarate--CoA ligase 1 OS=Nicotiana tabacum GN=4CL1 PE=2 SV=1	2.061	Up	1.11e-16	40.491	113.85	29.8	11	18	11	1.387	0.673
sly00940 Phenylpropanoid biosynthesis	1.2814e-09	TRINITY_DN35496_c1_g3	Shikimate O-hydroxycinnamoyltransferase OS=Nicotiana tabacum GN=HST PE=1 SV=1	1.671	Up	1e-32	47.929	172.15	28.5	12	24	12	1.278	0.765
sly00940 Phenylpropanoid biosynthesis	1.2814e-09	TRINITY_DN34705_c1_g1	Caffeic acid 3-O-methyltransferase OS=Catharanthus roseus GN=COMT1 PE=2 SV=1	0.646	Down	0.0024	30.644	61.47	34	7	10	7	0.771	1.193
sly00940 Phenylpropanoid biosynthesis	1.2814e-09	TRINITY_DN29198_c0_g4	Peroxidase 21 OS=Arabidopsis thaliana GN=PER21 PE=1 SV=1	0.632	Down	0.000678	36.83	87.421	25.9	6	8	6	0.76	1.202
sly00940 Phenylpropanoid biosynthesis	1.2814e-09	TRINITY_DN42034_c0_g1	Beta-glucosidase 12 OS=Oryza sativa subsp. japonica GN=BGLU12 PE=1 SV=2	0.562	Down	0.0023	58.065	14.389	4.1	2	2	2	0.703	1.251
sly00940 Phenylpropanoid biosynthesis	1.2814e-09	TRINITY_DN17430_c0_g2	8-hydroxygeraniol dehydrogenase OS=Catharanthus roseus GN=10HGO PE=1 SV=1	3.65	Up	1.79e-05	9.4555	27.746	47.1	5	9	3	1.65	0.452
sly00750 Vitamin B6 metabolism	0.215076	TRINITY_DN34428_c0_g1	Pyridoxal 5'-phosphate synthase subunit PDX1.3 OS=Arabidopsis thaliana GN=PDX13 PE=1 SV=2	2.831	Up	6.04e-05	12.424	23.98	54.6	7	20	2	1.54	0.544
sly00750 Vitamin B6 metabolism	0.215076	TRINITY_DN32815_c1_g1	Probable pyridoxal 5'-phosphate synthase subunit PDX1 OS=Hevea brasiliensis GN=PDX1 PE=2 SV=1	2.513	Up	0.00814	25.393	23.494	29.6	9	26	2	1.485	0.591
sly00250 Alanine, aspartate and glutamate metabolism	0.0871983	TRINITY_DN29207_c0_g1	Glutamate dehydrogenase B OS=Nicotiana plumbaginifolia GN=GDHB PE=2 SV=1	1.954	Up	0.000222	44.504	30.811	9	3	4	2	1.36	0.696
sly00250 Alanine, aspartate and glutamate metabolism	0.0871983	TRINITY_DN33239_c0_g1	Asparagine synthetase [glutamine-hydrolyzing] OS=Triphysaria versicolor GN=AS PE=2 SV=3	0.471	Down	0.0014	53.096	30.266	13.5	5	6	4	0.621	1.319
sly00250 Alanine, aspartate and glutamate metabolism	0.0871983	TRINITY_DN30906_c0_g1	Alanine aminotransferase 2, mitochondrial OS=Arabidopsis thaliana GN=ALAAT2 PE=2 SV=1	1.57	Up	7.76e-12	45.48	149.76	29	13	23	13	1.245	0.793
sly00250 Alanine, aspartate and glutamate metabolism	0.0871983	TRINITY_DN33349_c0_g1	Carbamoyl-phosphate synthase large chain, chloroplastic OS=Arabidopsis thaliana GN=CARB PE=1 SV=1	0.645	Down	0.000123	83.381	83.791	20.5	12	16	8	0.77	1.194
sly00250 Alanine, aspartate and glutamate metabolism	0.0871983	TRINITY_DN37520_c2_g1	Glutamate synthase 1 [NADH], chloroplastic OS=Arabidopsis thaliana GN=GLT1 PE=1 SV=2	2.081	Up	1e-32	241.73	194.43	13.2	25	37	25	1.392	0.669
sly00250 Alanine, aspartate and glutamate metabolism	0.0871983	TRINITY_DN24352_c0_g1	Carbamoyl-phosphate synthase small chain, chloroplastic OS=Oryza sativa subsp. japonica GN=CARA PE=2 SV=2	0.617	Down	0.000424	8.1043	12.425	13.2	1	2	1	0.748	1.212
sly00591 Linoleic acid metabolism	0.0149957	TRINITY_DN29618_c0_g2	Probable linoleate 9S-lipoxygenase 5 OS=Solanum tuberosum GN=LOX1.5 PE=2 SV=1	4.144	Up	3.54e-08	71.215	133.21	21.8	11	17	11	1.699	0.41
sly00591 Linoleic acid metabolism	0.0149957	TRINITY_DN35298_c0_g1	Probable linoleate 9S-lipoxygenase 5 OS=Solanum tuberosum GN=LOX1.5 PE=2 SV=1	3.284	Up	1.29e-12	18.864	58.323	30.6	4	7	4	1.606	0.489
sly00910 Nitrogen metabolism	0.0160698	TRINITY_DN29207_c0_g1	Glutamate dehydrogenase B OS=Nicotiana plumbaginifolia GN=GDHB PE=2 SV=1	1.954	Up	0.000222	44.504	30.811	9	3	4	2	1.36	0.696
sly00910 Nitrogen metabolism	0.0160698	TRINITY_DN32397_c0_g2	Ferredoxin-dependent glutamate synthase 1, chloroplastic/mitochondrial OS=Arabidopsis thaliana GN=GLU1 PE=1 SV=3	0.554	Down	3.28e-08	93.328	92.046	13.3	10	13	10	0.696	1.256
sly00910 Nitrogen metabolism	0.0160698	TRINITY_DN37520_c2_g1	Glutamate synthase 1 [NADH], chloroplastic OS=Arabidopsis thaliana GN=GLT1 PE=1 SV=2	2.081	Up	1e-32	241.73	194.43	13.2	25	37	25	1.392	0.669
sly00500 Starch and sucrose metabolism	0.0470275	TRINITY_DN35578_c0_g2	Sucrose synthase OS=Solanum tuberosum PE=3 SV=1	3.958	Up	1e-32	50.351	105.82	25.9	13	33	8	1.682	0.425
sly00500 Starch and sucrose metabolism	0.0470275	TRINITY_DN35578_c0_g1	Sucrose synthase OS=Solanum tuberosum PE=2 SV=1	3.782	Up	1.14e-11	55.725	118.5	29	14	31	7	1.664	0.44
sly00500 Starch and sucrose metabolism	0.0470275	TRINITY_DN37656_c2_g3	Beta-xylosidase/alpha-L-arabinofuranosidase 2 OS=Medicago sativa subsp. varia GN=Xyl2 PE=2 SV=1	0.654	Down	0.000256	45.055	42.037	15.5	6	9	5	0.777	1.188
sly00500 Starch and sucrose metabolism	0.0470275	TRINITY_DN32625_c0_g1	Glucose-1-phosphate adenylyltransferase large subunit 1 (Fragment) OS=Solanum tuberosum GN=AGPS1 PE=2 SV=1	0.496	Down	5.33e-15	57.56	323.31	49.9	21	38	19	0.645	1.3
sly00500 Starch and sucrose metabolism	0.0470275	TRINITY_DN37040_c0_g3	Sucrose synthase OS=Solanum tuberosum PE=3 SV=1	3.516	Up	0.000762	57.343	43.06	24.7	12	20	6	1.635	0.465
sly00500 Starch and sucrose metabolism	0.0470275	TRINITY_DN37765_c1_g3	Alpha-amylase OS=Vigna mungo GN=AMY1.1 PE=2 SV=1	2.015	Up	9.83e-12	14.162	37.136	30.5	4	8	4	1.376	0.683
sly00500 Starch and sucrose metabolism	0.0470275	TRINITY_DN25287_c0_g2	Glucose-1-phosphate adenylyltransferase large subunit 1 (Fragment) OS=Solanum tuberosum GN=AGPS1 PE=2 SV=1	0.643	Down	7.01e-09	7.6365	64.751	60.6	4	10	4	0.768	1.195
sly00500 Starch and sucrose metabolism	0.0470275	TRINITY_DN27181_c0_g1	Probable fructokinase-7 OS=Arabidopsis thaliana GN=At5g51830 PE=1 SV=1	1.717	Up	0.000243	37.372	29.602	11.3	4	4	4	1.293	0.753
sly00500 Starch and sucrose metabolism	0.0470275	TRINITY_DN42034_c0_g1	Beta-glucosidase 12 OS=Oryza sativa subsp. japonica GN=BGLU12 PE=1 SV=2	0.562	Down	0.0023	58.065	14.389	4.1	2	2	2	0.703	1.251
sly00500 Starch and sucrose metabolism	0.0470275	TRINITY_DN37040_c0_g1	Sucrose synthase OS=Solanum tuberosum PE=2 SV=1	7.188	Up	0.00262	14.45	23.623	30.7	4	6	2	1.876	0.261
sly00500 Starch and sucrose metabolism	0.0470275	TRINITY_DN37279_c1_g1	Granule-bound starch synthase 2, chloroplastic/amyloplastic OS=Solanum tuberosum GN=SS2 PE=1 SV=3	0.588	Down	0.00126	89.359	12.822	3.8	2	5	1	0.725	1.232
sly00906 Carotenoid biosynthesis	0.0627647	TRINITY_DN22551_c0_g1	9-cis-epoxycarotenoid dioxygenase NCED1, chloroplastic OS=Phaseolus vulgaris GN=NCED1 PE=2 SV=1	0.377	Down	0.00582	34.928	9.5352	6.2	2	3	1	0.527	1.399
sly00906 Carotenoid biosynthesis	0.0627647	TRINITY_DN36855_c0_g2	Zeta-carotene desaturase, chloroplastic/chromoplastic OS=Capsicum annuum GN=ZDS PE=1 SV=1	0.65	Down	0.000223	41.05	87.546	8.2	2	4	2	0.774	1.191
sly00906 Carotenoid biosynthesis	0.0627647	TRINITY_DN23061_c1_g1	9-cis-epoxycarotenoid dioxygenase NCED1, chloroplastic OS=Phaseolus vulgaris GN=NCED1 PE=2 SV=1	0.454	Down	4.39e-05	40.325	51.453	22	7	9	7	0.605	1.333
sly03030 DNA replication	0.120891	TRINITY_DN21495_c0_g1	DNA replication licensing factor MCM6 OS=Arabidopsis thaliana GN=MCM6 PE=1 SV=1	1.817	Up	0.002	93.497	40.241	7.6	7	8	7	1.323	0.728
sly03030 DNA replication	0.120891	TRINITY_DN32491_c0_g1	DNA replication licensing factor MCM4 OS=Arabidopsis thaliana GN=MCM4 PE=1 SV=1	1.829	Up	0.00012	93.163	46.004	6.2	5	7	5	1.326	0.725
sly03030 DNA replication	0.120891	TRINITY_DN31962_c1_g3	DNA replication licensing factor MCM5 OS=Arabidopsis thaliana GN=MCM5 PE=1 SV=1	1.668	Up	0.00128	53.034	32.403	11	4	6	4	1.278	0.766
sly00945 Stilbenoid, diarylheptanoid and gingerol biosynthesis	0.00337901	TRINITY_DN31810_c0_g11	Caffeoyl-CoA O-methyltransferase OS=Vitis vinifera PE=2 SV=1	3.628	Up	0.000984	20.013	21.079	14	3	4	2	1.647	0.454
sly00945 Stilbenoid, diarylheptanoid and gingerol biosynthesis	0.00337901	TRINITY_DN35496_c1_g3	Shikimate O-hydroxycinnamoyltransferase OS=Nicotiana tabacum GN=HST PE=1 SV=1	1.671	Up	1e-32	47.929	172.15	28.5	12	24	12	1.278	0.765
sly00945 Stilbenoid, diarylheptanoid and gingerol biosynthesis	0.00337901	TRINITY_DN29196_c0_g1	Cytochrome P450 98A3 OS=Arabidopsis thaliana GN=CYP98A3 PE=1 SV=1	1.691	Up	3.74e-13	58.017	122.29	33	15	23	15	1.285	0.76
sly00730 Thiamine metabolism	0.242769	TRINITY_DN37436_c0_g1	Phosphomethylpyrimidine synthase, chloroplastic OS=Arabidopsis thaliana GN=THIC PE=1 SV=1	0.371	Down	0.00388	24.364	26.885	16.2	3	4	2	0.521	1.404
sly00730 Thiamine metabolism	0.242769	TRINITY_DN28929_c0_g2	Thiamine thiazole synthase 1, chloroplastic OS=Vitis vinifera GN=THI1-1 PE=3 SV=1	0.622	Down	0.00084	35.619	54.081	18.1	6	9	5	0.752	1.209
sly00460 Cyanoamino acid metabolism	0.155265	TRINITY_DN36632_c0_g1	Bifunctional L-3-cyanoalanine synthase/cysteine synthase 1, mitochondrial OS=Solanum tuberosum GN=PCAS-1 PE=1 SV=1	2.391	Up	2.28e-06	26.633	53.262	30.8	7	13	7	1.461	0.611
sly00460 Cyanoamino acid metabolism	0.155265	TRINITY_DN37656_c2_g3	Beta-xylosidase/alpha-L-arabinofuranosidase 2 OS=Medicago sativa subsp. varia GN=Xyl2 PE=2 SV=1	0.654	Down	0.000256	45.055	42.037	15.5	6	9	5	0.777	1.188
sly00460 Cyanoamino acid metabolism	0.155265	TRINITY_DN42034_c0_g1	Beta-glucosidase 12 OS=Oryza sativa subsp. japonica GN=BGLU12 PE=1 SV=2	0.562	Down	0.0023	58.065	14.389	4.1	2	2	2	0.703	1.251
sly00520 Amino sugar and nucleotide sugar metabolism	0.0958216	TRINITY_DN33853_c1_g1	L-arabinokinase OS=Arabidopsis thaliana GN=ARA1 PE=1 SV=1	0.655	Down	0.0015	44.621	21.29	7.4	3	4	3	0.778	1.187
sly00520 Amino sugar and nucleotide sugar metabolism	0.0958216	TRINITY_DN25665_c0_g1	Trifunctional UDP-glucose 4,6-dehydratase/UDP-4-keto-6-deoxy-D-glucose 3,5-epimerase/UDP-4-keto-L-rhamnose-reductase RHM1 OS=Arabidopsis thaliana GN=RHM1 PE=1 SV=1	2.023	Up	1e-32	75.863	158.84	26.3	17	25	15	1.378	0.681
sly00520 Amino sugar and nucleotide sugar metabolism	0.0958216	TRINITY_DN27506_c2_g1	Bifunctional dTDP-4-dehydrorhamnose 3,5-epimerase/dTDP-4-dehydrorhamnose reductase OS=Arabidopsis thaliana GN=NRS/ER PE=1 SV=1	2.058	Up	2e-06	15.387	16.591	21.8	3	6	2	1.387	0.674
sly00520 Amino sugar and nucleotide sugar metabolism	0.0958216	TRINITY_DN21164_c0_g1	Endochitinase 1 OS=Theobroma cacao GN=CHIA1 PE=2 SV=1	2.023	Up	0.000362	14.591	39.88	10.1	1	3	1	1.378	0.681
sly00520 Amino sugar and nucleotide sugar metabolism	0.0958216	TRINITY_DN25287_c0_g2	Glucose-1-phosphate adenylyltransferase large subunit 1 (Fragment) OS=Solanum tuberosum GN=AGPS1 PE=2 SV=1	0.643	Down	7.01e-09	7.6365	64.751	60.6	4	10	4	0.768	1.195
sly00520 Amino sugar and nucleotide sugar metabolism	0.0958216	TRINITY_DN27181_c0_g1	Probable fructokinase-7 OS=Arabidopsis thaliana GN=At5g51830 PE=1 SV=1	1.717	Up	0.000243	37.372	29.602	11.3	4	4	4	1.293	0.753
sly00520 Amino sugar and nucleotide sugar metabolism	0.0958216	TRINITY_DN32625_c0_g1	Glucose-1-phosphate adenylyltransferase large subunit 1 (Fragment) OS=Solanum tuberosum GN=AGPS1 PE=2 SV=1	0.496	Down	5.33e-15	57.56	323.31	49.9	21	38	19	0.645	1.3
sly00520 Amino sugar and nucleotide sugar metabolism	0.0958216	TRINITY_DN27500_c1_g3	UDP-glucose 6-dehydrogenase 3 OS=Arabidopsis thaliana GN=UGD3 PE=1 SV=1	2.034	Up	0.000784	53.005	82	35.6	13	23	4	1.381	0.679
sly00520 Amino sugar and nucleotide sugar metabolism	0.0958216	TRINITY_DN25691_c0_g2	Acidic endochitinase OS=Nicotiana tabacum PE=1 SV=1	1.717	Up	7.73e-05	30.609	15.608	6.6	2	2	2	1.293	0.753
sly04145 Phagosome	0.0591317	TRINITY_DN33246_c1_g4	Tubulin beta-1 chain OS=Zea mays GN=TUBB1 PE=2 SV=1	0.439	Down	0.00112	33.161	41.263	50.5	10	16	2	0.591	1.345
sly04145 Phagosome	0.0591317	TRINITY_DN31379_c0_g1	Tubulin alpha-2 chain OS=Gossypium hirsutum PE=2 SV=1	0.579	Down	6.2e-05	45.998	164.8	35.1	11	24	6	0.717	1.239
sly04145 Phagosome	0.0591317	TRINITY_DN21328_c0_g1	Protein transport protein Sec61 subunit beta OS=Arabidopsis thaliana GN=At2g45070 PE=1 SV=1	1.812	Up	3.95e-07	8.61	10.524	12.9	1	9	1	1.321	0.729
sly04145 Phagosome	0.0591317	TRINITY_DN32761_c0_g2	Ras-related protein RHN1 OS=Nicotiana plumbaginifolia GN=RHN1 PE=2 SV=1	1.631	Up	2.85e-06	18.744	62.616	24.7	5	5	4	1.266	0.776
sly04145 Phagosome	0.0591317	TRINITY_DN28912_c0_g3	Tubulin beta-2 chain OS=Oryza sativa subsp. japonica GN=TUBB2 PE=2 SV=1	0.619	Down	0.00106	50.048	206.86	39.6	13	34	2	0.75	1.211
sly04145 Phagosome	0.0591317	TRINITY_DN24922_c0_g3	Tubulin beta-6 chain OS=Oryza sativa subsp. japonica GN=TUBB6 PE=2 SV=1	0.584	Down	0.00602	46.164	46.901	36.2	12	24	3	0.721	1.235
sly00630 Glyoxylate and dicarboxylate metabolism	0.194489	TRINITY_DN34156_c0_g3	Malate dehydrogenase, glyoxysomal OS=Cucumis sativus GN=MDHG PE=2 SV=1	0.65	Down	0.0279	9.3287	26.435	32.6	2	4	2	0.774	1.191
sly00630 Glyoxylate and dicarboxylate metabolism	0.194489	TRINITY_DN32397_c0_g2	Ferredoxin-dependent glutamate synthase 1, chloroplastic/mitochondrial OS=Arabidopsis thaliana GN=GLU1 PE=1 SV=3	0.554	Down	3.28e-08	93.328	92.046	13.3	10	13	10	0.696	1.256
sly00630 Glyoxylate and dicarboxylate metabolism	0.194489	TRINITY_DN30436_c0_g1	Citrate synthase, glyoxysomal OS=Cucurbita maxima PE=1 SV=1	0.556	Down	0.00756	47.164	21.337	7.2	3	5	3	0.698	1.255
sly00630 Glyoxylate and dicarboxylate metabolism	0.194489	TRINITY_DN35505_c0_g4	Catalase OS=Ipomoea batatas PE=2 SV=1	0.613	Down	2.17e-05	21.008	66.428	32	5	25	5	0.745	1.215
sly00630 Glyoxylate and dicarboxylate metabolism	0.194489	TRINITY_DN4283_c0_g2	Catalase isozyme 1 OS=Ricinus communis GN=CAT1 PE=2 SV=2	0.606	Down	2.19e-08	18.002	61.53	31	4	20	2	0.739	1.22
sly00630 Glyoxylate and dicarboxylate metabolism	0.194489	TRINITY_DN23027_c0_g1	Catalase isozyme 3 OS=Nicotiana plumbaginifolia GN=CAT3 PE=2 SV=1	0.596	Down	2.22e-16	57.101	80.72	20.7	10	41	8	0.731	1.227
sly00061 Fatty acid biosynthesis	0.271389	TRINITY_DN35855_c2_g1	Acetyl-coenzyme A carboxylase carboxyl transferase subunit alpha, chloroplastic OS=Arabidopsis thaliana GN=CAC3 PE=1 SV=1	0.645	Down	1.55e-05	33.676	50.571	25.2	7	11	7	0.77	1.194
sly00061 Fatty acid biosynthesis	0.271389	TRINITY_DN31297_c0_g5	Acetyl-coenzyme A carboxylase carboxyl transferase subunit alpha, chloroplastic OS=Arabidopsis thaliana GN=CAC3 PE=1 SV=1	0.613	Down	0.0044	37.392	33.159	5.9	2	4	2	0.745	1.215
sly00061 Fatty acid biosynthesis	0.271389	TRINITY_DN23581_c0_g1	Short-chain type dehydrogenase/reductase OS=Picea abies PE=2 SV=1	2.019	Up	0.00312	28.156	13.829	10.7	3	4	2	1.377	0.682
sly04141 Protein processing in endoplasmic reticulum	0.0122615	TRINITY_DN21328_c0_g1	Protein transport protein Sec61 subunit beta OS=Arabidopsis thaliana GN=At2g45070 PE=1 SV=1	1.812	Up	3.95e-07	8.61	10.524	12.9	1	9	1	1.321	0.729
sly04141 Protein processing in endoplasmic reticulum	0.0122615	TRINITY_DN22261_c0_g1	22.7 kDa class IV heat shock protein OS=Pisum sativum GN=HSP22.7 PE=2 SV=1	0.331	Down	2.18e-06	21.447	20.714	16.1	3	5	3	0.477	1.441
sly04141 Protein processing in endoplasmic reticulum	0.0122615	TRINITY_DN31276_c0_g1	DnaJ protein homolog ANJ1 OS=Atriplex nummularia PE=2 SV=1	2.426	Up	1.61e-05	31.722	19.973	22.3	7	14	1	1.468	0.605
sly04141 Protein processing in endoplasmic reticulum	0.0122615	TRINITY_DN33469_c0_g1	Heat shock 70 kDa protein, mitochondrial OS=Phaseolus vulgaris PE=2 SV=1	2.172	Up	1e-32	75.097	323.31	34.7	23	46	22	1.414	0.651
sly04141 Protein processing in endoplasmic reticulum	0.0122615	TRINITY_DN33730_c0_g2	Heat shock 70 kDa protein 17 OS=Arabidopsis thaliana GN=HSP70-17 PE=2 SV=1	1.554	Up	0.0048	97.287	26.199	4.4	4	4	4	1.24	0.798
sly04141 Protein processing in endoplasmic reticulum	0.0122615	TRINITY_DN35901_c1_g2	Cell division cycle protein 48 homolog OS=Capsicum annuum GN=CAFP PE=2 SV=1	1.56	Up	1e-32	89.696	323.31	48.2	38	63	17	1.242	0.796
sly04141 Protein processing in endoplasmic reticulum	0.0122615	TRINITY_DN31276_c1_g1	DnaJ protein homolog 2 OS=Allium porrum GN=LDJ2 PE=2 SV=1	1.883	Up	0.00124	37.525	95.773	32.9	10	17	6	1.341	0.712
sly04141 Protein processing in endoplasmic reticulum	0.0122615	TRINITY_DN21878_c0_g1	26.5 kDa heat shock protein, mitochondrial OS=Arabidopsis thaliana GN=HSP26.5 PE=2 SV=1	0.112	Down	1.87e-05	25.922	27.803	14.4	3	3	3	0.188	1.684
sly04141 Protein processing in endoplasmic reticulum	0.0122615	TRINITY_DN27519_c1_g1	Probable mediator of RNA polymerase II transcription subunit 37c OS=Arabidopsis thaliana GN=MED37C PE=1 SV=1	1.532	Up	2.35e-05	36.793	37.562	36.9	17	48	3	1.232	0.804
sly04141 Protein processing in endoplasmic reticulum	0.0122615	TRINITY_DN18577_c0_g1	18.2 kDa class I heat shock protein OS=Medicago sativa GN=HSP18.2 PE=2 SV=1	0.213	Down	4.02e-11	17.422	110.58	54.5	11	23	7	0.333	1.562
sly04141 Protein processing in endoplasmic reticulum	0.0122615	TRINITY_DN20311_c0_g1	Chaperone protein dnaJ 49 OS=Arabidopsis thaliana GN=ATJ49 PE=2 SV=2	2.499	Up	0.0173	41.046	26.94	9.3	3	3	3	1.482	0.593
sly04141 Protein processing in endoplasmic reticulum	0.0122615	TRINITY_DN21537_c0_g1	Heat shock cognate 70 kDa protein 1 OS=Solanum lycopersicum GN=HSC-I PE=2 SV=1	1.584	Up	4.13e-06	25.548	32.679	34.9	10	39	2	1.25	0.789
sly04141 Protein processing in endoplasmic reticulum	0.0122615	TRINITY_DN25477_c0_g1	Heat shock 70 kDa protein OS=Glycine max GN=HSP70 PE=3 SV=1	0.292	Down	5.13e-12	71.477	124.38	31.7	24	78	10	0.432	1.479
sly04141 Protein processing in endoplasmic reticulum	0.0122615	TRINITY_DN4418_c0_g1	DnaJ protein homolog OS=Cucumis sativus GN=DNAJ1 PE=2 SV=1	2.09	Up	0.00068	46.438	24.596	12.9	6	8	4	1.394	0.667
sly04141 Protein processing in endoplasmic reticulum	0.0122615	TRINITY_DN27049_c0_g1	17.4 kDa class III heat shock protein OS=Arabidopsis thaliana GN=HSP17.4B PE=2 SV=1	0.34	Down	3.43e-09	16.564	53.088	34.7	4	10	4	0.487	1.433
sly04141 Protein processing in endoplasmic reticulum	0.0122615	TRINITY_DN34962_c1_g1	Heat shock cognate 70 kDa protein OS=Petunia hybrida GN=HSP70 PE=2 SV=1	0.651	Down	0.00112	34.927	129.01	37	17	67	6	0.775	1.19
sly04141 Protein processing in endoplasmic reticulum	0.0122615	TRINITY_DN34962_c1_g4	Heat shock cognate 70 kDa protein 2 OS=Solanum lycopersicum GN=HSC-2 PE=2 SV=1	1.6	Up	1e-32	61.268	232.61	48.4	33	161	7	1.256	0.785
sly04141 Protein processing in endoplasmic reticulum	0.0122615	TRINITY_DN33570_c0_g1	Cell division cycle protein 48 homolog OS=Glycine max GN=CDC48 PE=2 SV=1	3.726	Up	3.01e-07	71.336	207.1	50.3	28	52	7	1.658	0.445
sly00941 Flavonoid biosynthesis	0.0106037	TRINITY_DN31810_c0_g11	Caffeoyl-CoA O-methyltransferase OS=Vitis vinifera PE=2 SV=1	3.628	Up	0.000984	20.013	21.079	14	3	4	2	1.647	0.454
sly00941 Flavonoid biosynthesis	0.0106037	TRINITY_DN35496_c1_g3	Shikimate O-hydroxycinnamoyltransferase OS=Nicotiana tabacum GN=HST PE=1 SV=1	1.671	Up	1e-32	47.929	172.15	28.5	12	24	12	1.278	0.765
sly00941 Flavonoid biosynthesis	0.0106037	TRINITY_DN29196_c0_g1	Cytochrome P450 98A3 OS=Arabidopsis thaliana GN=CYP98A3 PE=1 SV=1	1.691	Up	3.74e-13	58.017	122.29	33	15	23	15	1.285	0.76
sly00400 Phenylalanine, tyrosine and tryptophan biosynthesis	0.137283	TRINITY_DN32892_c0_g1	Tryptophan synthase beta chain 1, chloroplastic OS=Arabidopsis thaliana GN=TSB1 PE=2 SV=1	0.637	Down	2.01e-05	53.826	124.69	18.3	7	14	7	0.764	1.199
sly00400 Phenylalanine, tyrosine and tryptophan biosynthesis	0.137283	TRINITY_DN29505_c0_g1	Arogenate dehydratase/prephenate dehydratase 6, chloroplastic OS=Arabidopsis thaliana GN=ADT6 PE=1 SV=1	1.907	Up	1.2e-06	47.713	127.18	21	6	8	5	1.348	0.707
sly00400 Phenylalanine, tyrosine and tryptophan biosynthesis	0.137283	TRINITY_DN21911_c1_g1	Tryptophan synthase beta chain 2, chloroplastic OS=Camptotheca acuminata GN=TSB PE=2 SV=1	0.524	Down	0.0406	20.766	19.785	19.6	4	4	3	0.67	1.278
sly00400 Phenylalanine, tyrosine and tryptophan biosynthesis	0.137283	TRINITY_DN23466_c1_g2	Phospho-2-dehydro-3-deoxyheptonate aldolase 2, chloroplastic OS=Solanum lycopersicum PE=2 SV=1	1.867	Up	1.6e-07	59.408	165.35	32	15	37	6	1.337	0.716
sly00400 Phenylalanine, tyrosine and tryptophan biosynthesis	0.137283	TRINITY_DN37238_c2_g3	3-phosphoshikimate 1-carboxyvinyltransferase, chloroplastic OS=Arabidopsis thaliana GN=At2g45300 PE=2 SV=3	1.714	Up	0.0052	17.108	85.295	40.2	5	11	1	1.292	0.754
sly01110 Biosynthesis of secondary metabolites	3.39586e-05	TRINITY_DN26716_c0_g1	12-oxophytodienoate reductase 1 OS=Solanum lycopersicum GN=OPR1 PE=1 SV=1	1.78	Up	0.0195	42.135	24.837	8.2	4	5	4	1.312	0.737
sly01110 Biosynthesis of secondary metabolites	3.39586e-05	TRINITY_DN34677_c1_g3	Bifunctional riboflavin biosynthesis protein RIBA 1, chloroplastic OS=Arabidopsis thaliana GN=RIBA1 PE=1 SV=2	1.645	Up	0.000104	29.391	13.088	7.6	2	3	2	1.27	0.772
sly01110 Biosynthesis of secondary metabolites	3.39586e-05	TRINITY_DN32286_c0_g1	Tropinone reductase homolog OS=Datura stramonium PE=2 SV=1	5.562	Up	2.63e-08	15.487	34.051	20	3	7	3	1.802	0.324
sly01110 Biosynthesis of secondary metabolites	3.39586e-05	TRINITY_DN30150_c2_g4	8-hydroxygeraniol dehydrogenase OS=Catharanthus roseus GN=10HGO PE=1 SV=1	2.994	Up	1.73e-07	10.252	20.308	24	2	8	2	1.566	0.523
sly01110 Biosynthesis of secondary metabolites	3.39586e-05	TRINITY_DN36569_c1_g1	Alcohol dehydrogenase 1 OS=Petunia hybrida GN=ADH1 PE=1 SV=1	0.662	Down	0.000117	9.7041	15.968	45.9	4	21	1	0.783	1.183
sly01110 Biosynthesis of secondary metabolites	3.39586e-05	TRINITY_DN36635_c1_g5	8-hydroxygeraniol dehydrogenase OS=Catharanthus roseus GN=10HGO PE=1 SV=1	4.706	Up	2.07e-08	8.0899	39.071	55.6	5	9	4	1.746	0.371
sly01110 Biosynthesis of secondary metabolites	3.39586e-05	TRINITY_DN24417_c0_g1	Senescence-associated protein 13 OS=Arabidopsis thaliana GN=SAG13 PE=1 SV=1	2.675	Up	1.43e-10	28.942	60.112	27	9	13	7	1.514	0.566
sly01110 Biosynthesis of secondary metabolites	3.39586e-05	TRINITY_DN23061_c1_g1	9-cis-epoxycarotenoid dioxygenase NCED1, chloroplastic OS=Phaseolus vulgaris GN=NCED1 PE=2 SV=1	0.454	Down	4.39e-05	40.325	51.453	22	7	9	7	0.605	1.333
sly01110 Biosynthesis of secondary metabolites	3.39586e-05	TRINITY_DN21286_c0_g2	Peroxidase 4 OS=Vitis vinifera GN=GSVIVT00023967001 PE=1 SV=1	3.1	Up	1e-32	35.983	109.73	37.6	10	22	10	1.581	0.51
sly01110 Biosynthesis of secondary metabolites	3.39586e-05	TRINITY_DN26799_c0_g1	Pyruvate decarboxylase 4 OS=Arabidopsis thaliana GN=PDC4 PE=2 SV=1	1.85	Up	3.81e-07	65.246	58.77	24.2	13	20	9	1.332	0.72
sly01110 Biosynthesis of secondary metabolites	3.39586e-05	TRINITY_DN35842_c0_g1	Allene oxide synthase 3 OS=Solanum lycopersicum GN=AOS3 PE=1 SV=1	3.65	Up	0.00186	34.265	43.639	16.3	5	8	5	1.65	0.452
sly01110 Biosynthesis of secondary metabolites	3.39586e-05	TRINITY_DN34156_c0_g3	Malate dehydrogenase, glyoxysomal OS=Cucumis sativus GN=MDHG PE=2 SV=1	0.65	Down	0.0279	9.3287	26.435	32.6	2	4	2	0.774	1.191
sly01110 Biosynthesis of secondary metabolites	3.39586e-05	TRINITY_DN22551_c0_g1	9-cis-epoxycarotenoid dioxygenase NCED1, chloroplastic OS=Phaseolus vulgaris GN=NCED1 PE=2 SV=1	0.377	Down	0.00582	34.928	9.5352	6.2	2	3	1	0.527	1.399
sly01110 Biosynthesis of secondary metabolites	3.39586e-05	TRINITY_DN30549_c0_g2	Alcohol dehydrogenase-like 1 OS=Arabidopsis thaliana GN=At1g22430 PE=2 SV=1	2.824	Up	3.83e-05	40.994	42.489	17	6	8	6	1.539	0.545
sly01110 Biosynthesis of secondary metabolites	3.39586e-05	TRINITY_DN17669_c0_g2	Unknown	0.43	Down	0.00438	4.4191	27.881	39	1	2	1	0.582	1.352
sly01110 Biosynthesis of secondary metabolites	3.39586e-05	TRINITY_DN36632_c0_g1	Bifunctional L-3-cyanoalanine synthase/cysteine synthase 1, mitochondrial OS=Solanum tuberosum GN=PCAS-1 PE=1 SV=1	2.391	Up	2.28e-06	26.633	53.262	30.8	7	13	7	1.461	0.611
sly01110 Biosynthesis of secondary metabolites	3.39586e-05	TRINITY_DN34705_c1_g1	Caffeic acid 3-O-methyltransferase OS=Catharanthus roseus GN=COMT1 PE=2 SV=1	0.646	Down	0.0024	30.644	61.47	34	7	10	7	0.771	1.193
sly01110 Biosynthesis of secondary metabolites	3.39586e-05	TRINITY_DN4283_c0_g2	Catalase isozyme 1 OS=Ricinus communis GN=CAT1 PE=2 SV=2	0.606	Down	2.19e-08	18.002	61.53	31	4	20	2	0.739	1.22
sly01110 Biosynthesis of secondary metabolites	3.39586e-05	TRINITY_DN42034_c0_g1	Beta-glucosidase 12 OS=Oryza sativa subsp. japonica GN=BGLU12 PE=1 SV=2	0.562	Down	0.0023	58.065	14.389	4.1	2	2	2	0.703	1.251
sly01110 Biosynthesis of secondary metabolites	3.39586e-05	TRINITY_DN33549_c1_g1	DEAD-box ATP-dependent RNA helicase 7 OS=Arabidopsis thaliana GN=RH7 PE=1 SV=2	2.241	Up	0.00086	52.135	33.621	10.3	4	4	4	1.43	0.638
sly01110 Biosynthesis of secondary metabolites	3.39586e-05	TRINITY_DN28500_c0_g2	Homocysteine S-methyltransferase 3 OS=Arabidopsis thaliana GN=HMT3 PE=1 SV=2	0.356	Down	7.37e-07	22.693	26.668	18.4	3	6	3	0.505	1.418
sly01110 Biosynthesis of secondary metabolites	3.39586e-05	TRINITY_DN21911_c1_g1	Tryptophan synthase beta chain 2, chloroplastic OS=Camptotheca acuminata GN=TSB PE=2 SV=1	0.524	Down	0.0406	20.766	19.785	19.6	4	4	3	0.67	1.278
sly01110 Biosynthesis of secondary metabolites	3.39586e-05	TRINITY_DN21719_c0_g1	Cationic peroxidase 2 OS=Arachis hypogaea GN=PNC2 PE=2 SV=1	3.475	Up	0.00296	34.937	20.264	8	3	4	3	1.63	0.469
sly01110 Biosynthesis of secondary metabolites	3.39586e-05	TRINITY_DN23695_c1_g2	Caffeoylshikimate esterase OS=Arabidopsis thaliana GN=CSE PE=1 SV=1	4.568	Up	1.59e-06	23.323	57.363	27.2	5	9	5	1.736	0.38
sly01110 Biosynthesis of secondary metabolites	3.39586e-05	TRINITY_DN35505_c0_g4	Catalase OS=Ipomoea batatas PE=2 SV=1	0.613	Down	2.17e-05	21.008	66.428	32	5	25	5	0.745	1.215
sly01110 Biosynthesis of secondary metabolites	3.39586e-05	TRINITY_DN28882_c0_g1	Glucose-6-phosphate 1-dehydrogenase, chloroplastic OS=Nicotiana tabacum PE=2 SV=1	1.509	Up	0.0245	41.379	43.538	19	6	7	6	1.224	0.811
sly01110 Biosynthesis of secondary metabolites	3.39586e-05	TRINITY_DN23027_c0_g1	Catalase isozyme 3 OS=Nicotiana plumbaginifolia GN=CAT3 PE=2 SV=1	0.596	Down	2.22e-16	57.101	80.72	20.7	10	41	8	0.731	1.227
sly01110 Biosynthesis of secondary metabolites	3.39586e-05	TRINITY_DN29495_c0_g1	Ferrochelatase-2, chloroplastic OS=Cucumis sativus GN=HEMH PE=2 SV=1	2.076	Up	1.62e-05	54.509	51.641	10.6	6	9	6	1.391	0.67
sly01110 Biosynthesis of secondary metabolites	3.39586e-05	TRINITY_DN36855_c0_g2	Zeta-carotene desaturase, chloroplastic/chromoplastic OS=Capsicum annuum GN=ZDS PE=1 SV=1	0.65	Down	0.000223	41.05	87.546	8.2	2	4	2	0.774	1.191
sly01110 Biosynthesis of secondary metabolites	3.39586e-05	TRINITY_DN30797_c0_g1	(-)-alpha-terpineol synthase OS=Vitis vinifera PE=1 SV=1	0.345	Down	0.0052	22.223	9.3121	5.4	1	3	1	0.493	1.427
sly01110 Biosynthesis of secondary metabolites	3.39586e-05	TRINITY_DN23466_c1_g2	Phospho-2-dehydro-3-deoxyheptonate aldolase 2, chloroplastic OS=Solanum lycopersicum PE=2 SV=1	1.867	Up	1.6e-07	59.408	165.35	32	15	37	6	1.337	0.716
sly01110 Biosynthesis of secondary metabolites	3.39586e-05	TRINITY_DN37238_c2_g3	3-phosphoshikimate 1-carboxyvinyltransferase, chloroplastic OS=Arabidopsis thaliana GN=At2g45300 PE=2 SV=3	1.714	Up	0.0052	17.108	85.295	40.2	5	11	1	1.292	0.754
sly01110 Biosynthesis of secondary metabolites	3.39586e-05	TRINITY_DN37520_c2_g1	Glutamate synthase 1 [NADH], chloroplastic OS=Arabidopsis thaliana GN=GLT1 PE=1 SV=2	2.081	Up	1e-32	241.73	194.43	13.2	25	37	25	1.392	0.669
sly01110 Biosynthesis of secondary metabolites	3.39586e-05	TRINITY_DN37327_c0_g2	4-hydroxy-3-methylbut-2-enyl diphosphate reductase, chloroplastic OS=Oryza sativa subsp. japonica GN=ISPH PE=2 SV=1	0.485	Down	0.000798	24.269	57.783	26.9	5	8	3	0.635	1.308
sly01110 Biosynthesis of secondary metabolites	3.39586e-05	TRINITY_DN35496_c1_g3	Shikimate O-hydroxycinnamoyltransferase OS=Nicotiana tabacum GN=HST PE=1 SV=1	1.671	Up	1e-32	47.929	172.15	28.5	12	24	12	1.278	0.765
sly01110 Biosynthesis of secondary metabolites	3.39586e-05	TRINITY_DN30436_c0_g1	Citrate synthase, glyoxysomal OS=Cucurbita maxima PE=1 SV=1	0.556	Down	0.00756	47.164	21.337	7.2	3	5	3	0.698	1.255
sly01110 Biosynthesis of secondary metabolites	3.39586e-05	TRINITY_DN17430_c0_g2	8-hydroxygeraniol dehydrogenase OS=Catharanthus roseus GN=10HGO PE=1 SV=1	3.65	Up	1.79e-05	9.4555	27.746	47.1	5	9	3	1.65	0.452
sly01110 Biosynthesis of secondary metabolites	3.39586e-05	TRINITY_DN33239_c0_g1	Asparagine synthetase [glutamine-hydrolyzing] OS=Triphysaria versicolor GN=AS PE=2 SV=3	0.471	Down	0.0014	53.096	30.266	13.5	5	6	4	0.621	1.319
sly01110 Biosynthesis of secondary metabolites	3.39586e-05	TRINITY_DN37565_c1_g2	Phenylalanine ammonia-lyase OS=Ipomoea batatas PE=2 SV=1	3.445	Up	5.61e-09	76.013	122.91	17.9	11	12	9	1.626	0.472
sly01110 Biosynthesis of secondary metabolites	3.39586e-05	TRINITY_DN37656_c2_g3	Beta-xylosidase/alpha-L-arabinofuranosidase 2 OS=Medicago sativa subsp. varia GN=Xyl2 PE=2 SV=1	0.654	Down	0.000256	45.055	42.037	15.5	6	9	5	0.777	1.188
sly01110 Biosynthesis of secondary metabolites	3.39586e-05	TRINITY_DN25171_c0_g2	S-adenosylmethionine synthase 2 OS=Nicotiana tabacum GN=SAMS2 PE=2 SV=1	6.026	Up	0.0158	42.763	39.144	20.5	8	14	3	1.826	0.303
sly01110 Biosynthesis of secondary metabolites	3.39586e-05	TRINITY_DN34718_c0_g5	Peroxidase 72 OS=Arabidopsis thaliana GN=PER72 PE=1 SV=1	2.985	Up	0.00468	36.791	25.861	11	4	6	4	1.564	0.524
sly01110 Biosynthesis of secondary metabolites	3.39586e-05	TRINITY_DN32777_c0_g2	Protochlorophyllide reductase A, chloroplastic OS=Arabidopsis thaliana GN=PORA PE=1 SV=2	0.57	Down	2.74e-09	31.473	78.513	28.2	11	20	8	0.71	1.245
sly01110 Biosynthesis of secondary metabolites	3.39586e-05	TRINITY_DN31810_c0_g11	Caffeoyl-CoA O-methyltransferase OS=Vitis vinifera PE=2 SV=1	3.628	Up	0.000984	20.013	21.079	14	3	4	2	1.647	0.454
sly01110 Biosynthesis of secondary metabolites	3.39586e-05	TRINITY_DN42379_c0_g1	Triosephosphate isomerase, cytosolic OS=Secale cereale PE=2 SV=3	1.54	Up	0.0231	18.025	21.948	9	1	2	1	1.235	0.802
sly01110 Biosynthesis of secondary metabolites	3.39586e-05	TRINITY_DN29196_c0_g1	Cytochrome P450 98A3 OS=Arabidopsis thaliana GN=CYP98A3 PE=1 SV=1	1.691	Up	3.74e-13	58.017	122.29	33	15	23	15	1.285	0.76
sly01110 Biosynthesis of secondary metabolites	3.39586e-05	TRINITY_DN32625_c0_g1	Glucose-1-phosphate adenylyltransferase large subunit 1 (Fragment) OS=Solanum tuberosum GN=AGPS1 PE=2 SV=1	0.496	Down	5.33e-15	57.56	323.31	49.9	21	38	19	0.645	1.3
sly01110 Biosynthesis of secondary metabolites	3.39586e-05	TRINITY_DN31218_c5_g2	8-hydroxygeraniol dehydrogenase OS=Catharanthus roseus GN=10HGO PE=1 SV=1	3.293	Up	7.56e-05	8.123	25.533	31.9	4	7	4	1.607	0.488
sly01110 Biosynthesis of secondary metabolites	3.39586e-05	TRINITY_DN35855_c2_g1	Acetyl-coenzyme A carboxylase carboxyl transferase subunit alpha, chloroplastic OS=Arabidopsis thaliana GN=CAC3 PE=1 SV=1	0.645	Down	1.55e-05	33.676	50.571	25.2	7	11	7	0.77	1.194
sly01110 Biosynthesis of secondary metabolites	3.39586e-05	TRINITY_DN34535_c1_g2	Probable low-specificity L-threonine aldolase 1 OS=Arabidopsis thaliana GN=THA1 PE=1 SV=1	4.32	Up	1.67e-10	37.574	105.24	35	10	20	10	1.715	0.397
sly01110 Biosynthesis of secondary metabolites	3.39586e-05	TRINITY_DN35694_c1_g2	2-isopropylmalate synthase A OS=Solanum pennellii GN=IPMSA PE=2 SV=1	0.542	Down	1e-32	57.511	159.46	28.9	12	22	11	0.686	1.265
sly01110 Biosynthesis of secondary metabolites	3.39586e-05	TRINITY_DN29198_c0_g4	Peroxidase 21 OS=Arabidopsis thaliana GN=PER21 PE=1 SV=1	0.632	Down	0.000678	36.83	87.421	25.9	6	8	6	0.76	1.202
sly01110 Biosynthesis of secondary metabolites	3.39586e-05	TRINITY_DN32892_c0_g1	Tryptophan synthase beta chain 1, chloroplastic OS=Arabidopsis thaliana GN=TSB1 PE=2 SV=1	0.637	Down	2.01e-05	53.826	124.69	18.3	7	14	7	0.764	1.199
sly01110 Biosynthesis of secondary metabolites	3.39586e-05	TRINITY_DN24789_c0_g3	Tropinone reductase homolog OS=Datura stramonium PE=2 SV=1	5.187	Up	0.000279	28.564	24.798	18	5	8	4	1.779	0.343
sly01110 Biosynthesis of secondary metabolites	3.39586e-05	TRINITY_DN20610_c0_g1	Hydroxymethylglutaryl-CoA synthase OS=Arabidopsis thaliana GN=HMGS PE=1 SV=2	1.892	Up	0.00422	21.751	30.184	47.7	9	18	3	1.343	0.71
sly01110 Biosynthesis of secondary metabolites	3.39586e-05	TRINITY_DN31297_c0_g5	Acetyl-coenzyme A carboxylase carboxyl transferase subunit alpha, chloroplastic OS=Arabidopsis thaliana GN=CAC3 PE=1 SV=1	0.613	Down	0.0044	37.392	33.159	5.9	2	4	2	0.745	1.215
sly01110 Biosynthesis of secondary metabolites	3.39586e-05	TRINITY_DN29442_c0_g2	S-adenosylmethionine synthase 2 OS=Catharanthus roseus GN=SAMS2 PE=1 SV=1	4.505	Up	4.65e-10	43.094	304.86	44	14	27	7	1.73	0.384
sly01110 Biosynthesis of secondary metabolites	3.39586e-05	TRINITY_DN23297_c2_g1	Probable cinnamyl alcohol dehydrogenase 1 OS=Nicotiana tabacum GN=CAD14 PE=1 SV=1	0.579	Down	4.3e-08	23.662	54.142	31.5	6	13	6	0.717	1.239
sly01110 Biosynthesis of secondary metabolites	3.39586e-05	TRINITY_DN28920_c1_g3	Probable mannitol dehydrogenase OS=Fragaria ananassa GN=CAD PE=2 SV=1	1.553	Up	0.0495	7.4796	28.661	61.8	3	4	2	1.239	0.798
sly01110 Biosynthesis of secondary metabolites	3.39586e-05	TRINITY_DN31964_c0_g1	Geranylgeranyl pyrophosphate synthase, chloroplastic OS=Capsicum annuum GN=GGPS1 PE=3 SV=1	0.616	Down	0.0286	26.766	25.927	13.5	3	4	3	0.747	1.213
sly01110 Biosynthesis of secondary metabolites	3.39586e-05	TRINITY_DN29505_c0_g1	Arogenate dehydratase/prephenate dehydratase 6, chloroplastic OS=Arabidopsis thaliana GN=ADT6 PE=1 SV=1	1.907	Up	1.2e-06	47.713	127.18	21	6	8	5	1.348	0.707
sly01110 Biosynthesis of secondary metabolites	3.39586e-05	TRINITY_DN37279_c1_g1	Granule-bound starch synthase 2, chloroplastic/amyloplastic OS=Solanum tuberosum GN=SS2 PE=1 SV=3	0.588	Down	0.00126	89.359	12.822	3.8	2	5	1	0.725	1.232
sly01110 Biosynthesis of secondary metabolites	3.39586e-05	TRINITY_DN24245_c1_g1	S-adenosylmethionine synthase 3 OS=Petunia hybrida GN=SAM3 PE=2 SV=1	2.328	Up	0.00124	43.372	34.168	21.9	9	17	2	1.448	0.622
sly01110 Biosynthesis of secondary metabolites	3.39586e-05	TRINITY_DN35876_c2_g1	Alpha-aminoadipic semialdehyde synthase OS=Arabidopsis thaliana GN=LKR/SDH PE=1 SV=1	0.663	Down	0.000802	81.648	83.433	14.4	8	10	8	0.784	1.182
sly01110 Biosynthesis of secondary metabolites	3.39586e-05	TRINITY_DN26226_c0_g2	Cationic peroxidase 2 OS=Arachis hypogaea GN=PNC2 PE=2 SV=1	5.34	Up	9.99e-07	20.393	51.491	20.2	5	9	5	1.789	0.335
sly01110 Biosynthesis of secondary metabolites	3.39586e-05	TRINITY_DN23362_c0_g1	Unknown	0.598	Down	2.88e-08	43.67	70.052	22	8	12	8	0.733	1.225
sly01110 Biosynthesis of secondary metabolites	3.39586e-05	TRINITY_DN32162_c1_g1	4-coumarate--CoA ligase 1 OS=Nicotiana tabacum GN=4CL1 PE=2 SV=1	2.061	Up	1.11e-16	40.491	113.85	29.8	11	18	11	1.387	0.673
sly01110 Biosynthesis of secondary metabolites	3.39586e-05	TRINITY_DN25287_c0_g2	Glucose-1-phosphate adenylyltransferase large subunit 1 (Fragment) OS=Solanum tuberosum GN=AGPS1 PE=2 SV=1	0.643	Down	7.01e-09	7.6365	64.751	60.6	4	10	4	0.768	1.195
sly01110 Biosynthesis of secondary metabolites	3.39586e-05	TRINITY_DN30026_c1_g4	Tropinone reductase homolog OS=Datura stramonium PE=2 SV=1	4.821	Up	1.36e-07	16.835	44.834	34.4	5	7	5	1.755	0.364
