# Supplementary material for: Proteomic and metabolic profile analysis of low-temperature storage responses in Ipomoea batata Lam. tuberous roots
Source: BMC Plant Biol. 2020 Sep 21;20:435. doi: 10.1186/s12870-020-02642-7 (PMC7507648; doi:10.1186/s12870-020-02642-7)
Supplement: Supplementary file 6 — Additional file 6. Differentially expressed metabolites (DEMs) information in I. batata roots under cold stress (4 °C) compared to CK. [file 12870_2020_2642_MOESM6_ESM.xlsx]

## Sheet: Sheet1
Index	Compounds	Class	VIP	Fold_Change	LogFC	type
pme0243	Glutaric acid	Organic acids	4.01172	105815	16.6912	up
pme3705	D-glucoronic acid	Carbohydrates	3.68765	5.75693e-05	-14.05	down
pme2786	N-Acetyl-5-hydroxytryptamine	Tryptamine derivatives	3.66377	5.90035e-05	-14.0488	down
pme0108	5-Methylcytosine	Nucleotide and its derivates	3.57629	9.81105e-05	-13.3152	down
pme3428	Esculin (6,7-Dihydroxycoumarin-6-glucoside)	Coumarins	3.25565	0.000307903	-11.6652	down
pme2915	3-Hydroxy-3-methylpentane-1,5-dioic acid	Amino acid derivatives	2.65646	32148.5	14.9725	up
pma0110	O-Sinapoyl quinic acid	Quinate and its derivatives	2.61226	0.148887	-2.74771	down
pmb2591	Acetyl tryptophan	Amino acid derivatives	2.44928	0.000115232	-13.0832	down
pme1698	Sinapic acid	Hydroxycinnamoyl derivatives	2.38972	0.304266	-1.7166	down
pme0450	L-Epicatechin	Catechin derivatives	2.3538	0.000272978	-11.8389	down
pme2478	Protocatechuic aldehyde	Catechin derivatives	2.25508	0.000613511	-10.6706	down
pme3478	Pantetheine	Vitamins	2.21491	0.0236119	-5.40434	down
pme2256	D-Arabitol	Alcohols and polyols	2.14893	0.000999667	-9.96627	down
pme1201	Phloretin	Flavanone	2.14042	0.329064	-1.60356	down
pme1851	Creatine	Organic acids	1.91525	4.07363	2.02631	up
pme0239	2–furanoic acid	Organic acids	1.77023	3.20337	1.67959	up
pma6460	5-O-p-Coumaroylquinic acid	Quinate and its derivatives	1.76928	0.138317	-2.85395	down
pme3143	6-Hydroxy-4-methylcoumarin	Coumarins	1.72326	0.274026	-1.86761	down
pme1184	Deoxyguanosine	Nucleotide and its derivates	1.71038	3.12814	1.6453	up
pmb0595	Isorhamnetin 5-O-hexoside	Flavonol	1.68005	0.28161	-1.82823	down
pma6639	Isorhamnetin O-hexoside	Flavonol	1.64592	0.316524	-1.65961	down
pmb0108	Feruloyl syringic acid	Hydroxycinnamoyl derivatives	1.5979	0.259771	-1.94469	down
pme1368	L-Pipecolic acid	Amino acid derivatives	1.58091	0.134632	-2.89291	down
pmb1318	8-Methyl-2-oxo-4-phenyl-2H-chromen-7-yl 4-(hexyloxy)benzoate	Benzoic acid derivatives	1.57127	0.422754	-1.24211	down
pme0247	trans-4-Hydroxy-L-proline	Amino acid derivatives	1.55078	0.324858	-1.62212	down
pme0295	4-Acetamidobutyric acid	Organic acids	1.53506	0.476619	-1.06909	down
pmb0576	Apigenin O-malonylhexoside	Flavone	1.50038	17593.3	14.1027	up
pmb0242	Sinapoylcholine	Cholines	1.49178	4.67923e-05	-14.3834	down
pme0286	2-Hydroxyisocaproic acid	Organic acids	1.49114	2.06859	1.04865	up
pmb0605	Apigenin 7-O-glucoside (Cosmosiin)	Flavone	1.4744	12111.8	13.5641	up
pme0057	DL-homocysteine	Amino acids	1.47382	4.77319	2.25495	up
pme2898	Dihydromyricetin	Flavonol	1.4603	0.453011	-1.14238	down
pmb0464	Aspartic acid di-O-glucoside	Amino acid derivatives	1.43233	4.47128	2.16069	up
pme1949	Riboflavin	Vitamins	1.42727	0.260791	-1.93903	down
pme3009	trans-Citridic acid	Organic acids	1.42156	2.46184	1.29974	up
pmb0449	2-Aminoadipic acid (L-Homoglutamic acid)	Amino acids	1.40804	4.52393	2.17758	up
pme2213	Caffeic acid	Hydroxycinnamoyl derivatives	1.39437	0.0289485	-5.11037	down
pme0028	Uridine	Nucleotide and its derivates	1.35687	0.226031	-2.14541	down
pme1486	Epigallate catechin gallate (EGCG)	Catechin derivatives	1.35429	0.108296	-3.20695	down
pme0241	Benzoic acid	Benzoic acid derivatives	1.34598	0.000366261	-11.4148	down
pme0274	6-Aminocaproic acid	Organic acids	1.33894	3.70328	1.8888	up
pmb0764	4-Methyl-5-thiazoleethanol	Others	1.30855	0.276301	-1.85569	down
pmb2643	Myristoleic acid (C14:1)	Lipids_Fatty acids	1.30423	0.457824	-1.12713	down
pmb0492	N',N"",N""'-p-coumaroyl-cinnamoyl-caffeoyl spermidine	Phenolamides	1.288	0.23736	-2.07485	down
pma0461	14,15-Dehydrocrepenynic acid	Lipids_Fatty acids	1.28332	0.263213	-1.9257	down
pme2366	Phenethylamine	Others	1.28266	3.52098	1.81598	up
pme0258	Uracil	Nucleotide and its derivates	1.28215	0.253614	-1.97929	down
pme1980	Suberic acid	Organic acids	1.28154	0.00109232	-9.83839	down
pme0152	5,6-Dihydro-5-methyluracil	Nucleotide and its derivates	1.26677	0.31585	-1.66269	down
pme0050	L-Tryptophan	Amino acids	1.25594	3.11962	1.64137	up
pme0018	L-Leucine	Amino acids	1.25027	3.12633	1.64447	up
pme1104	L-Isoleucine	Amino acids	1.23034	3.03749	1.60288	up
pmb0889	Punicic acid	Lipids_Fatty acids	1.22092	0.314141	-1.67051	down
pme0040	Adenine	Nucleotide and its derivates	1.20856	2.97009	1.5705	up
pme3346	5-hydroxyhexanoic acid	Organic acids	1.20577	0.27945	-1.83934	down
pme2430	N-Acetyl-L-tyrosine	Amino acid derivatives	1.19661	3.15771	1.65888	up
pmb2654	Anthranilate O-hexosyl-O-hexoside	Benzoic acid derivatives	1.19372	2.9733	1.57206	up
pme2634	Dl-Norvaline	Amino acids	1.16841	2.78624	1.47832	up
pme0039	L-Valine	Amino acids	1.16695	2.75606	1.46261	up
pme0030	L-(-)-Tyrosine	Amino acids	1.1438	2.65974	1.41129	up
pme3970	β-Pseudouridine	Nucleotide and its derivates	1.14317	0.362812	-1.46271	down
pme1709	Nicotinic Acid Methyl Ester (Methyl Nicotinate)	Vitamins	1.12467	2.39361	1.25919	up
pmb0866	LysoPC 14:0	Lipids_Glycerophospholipids	1.12208	0.385618	-1.37476	down
pmb0752	3-O-Feruloyl quinic acid	Quinate and its derivatives	1.10363	0.369492	-1.43638	down
pme0026	L-(+)-Lysine	Amino acids	1.08585	2.46144	1.2995	up
pmc0274	6-Methylmercaptopurine	Nucleotide and its derivates	1.08036	2.40449	1.26573	up
pme0109	(-)-3-(3,4-Dihydroxyphenyl)-2-methylalanine	Amino acid derivatives	1.0752	0.405887	-1.30085	down
pmb2936	Disinapoyl hexoside	Hydroxycinnamoyl derivatives	1.07049	0.342086	-1.54757	down
pmb0864	LysoPE 14:0	Lipids_Glycerophospholipids	1.06605	0.413716	-1.27329	down
pme2292	Putrescine	Phenolamides	1.04482	0.438328	-1.18992	down
pmb0818	Methoxyindoleacetic acid	Indole derivatives	1.03947	2.30868	1.20707	up
pme0042	L-(+)-Arginine	Amino acids	1.02101	2.24601	1.16736	up
pmb0782	Piperidine	Alkaloids	1.01525	2.2293	1.15659	up
pma3649	5-Aminolevulinate	Organic acids	1.01321	2.26198	1.17759	up
pme3382	N-Acetylthreonine	Amino acid derivatives	1.01096	0.466145	-1.10115	down
pmb1096	Indole	Indole derivatives	1.00107	2.19529	1.13441	up
